# Supplementary material for: Development, Characterization and Experimental Validation of a Cultivated Sunflower (Helianthus annuus L.) Gene Expression Oligonucleotide Microarray
Source: PLoS One. 2012 Oct 26;7(10):e45899. doi: 10.1371/journal.pone.0045899 (PMC3482228; doi:10.1371/journal.pone.0045899)
Supplement: Table S2 — Differentially expressed genes in WD against CT (adjusted p-value<0.05). Genes ID, statistical p-values and adjusted p-values are included for all genes on the microarray. Over-expressed genes in the first condition are listed first and the most repressed genes are at the bottom of the list. (XLS) [file pone.0045899.s004.xls]

## Sheet: res_limma_hidrico.vs.testigo4
Table S3. Differentially expressed genes in WD against CT (adjusted p-value <0.05). Genes ID, statistical p-values and adjusted p-values are included for all genes on the microarray. Over-expressed genes in the first condition are top-listed at the most repressed genes are bottom-listed.
ID	statistic	fold	raw.p.value	adj.p.value
HeAn_S_36449	38.3735	3.14875	1.28463e-07	0.00215976
HeAn_C_266	38.1449	3.75233	1.32532e-07	0.00215976
HeAn_S_40447	36.7248	2.81327	1.61542e-07	0.00215976
HeAn_S_36515	29.9627	2.4548	4.66618e-07	0.00467889
HeAn_S_38851	26.01	3.42543	9.74278e-07	0.00781546
HeAn_C_3312	23.2217	3.28811	1.756e-06	0.0090538
HeAn_C_10076	23.0969	1.82138	1.80584e-06	0.0090538
HeAn_C_5545	22.1517	2.34397	2.24296e-06	0.00977715
HeAn_S_16431	21.799	2.09908	2.43765e-06	0.00977715
HeAn_S_33914	20.1367	1.60302	3.67651e-06	0.0122884
HeAn_S_39628	19.4538	1.52644	4.3951e-06	0.0133763
HeAn_C_2759	19.167	1.51098	4.74604e-06	0.0133763
HeAn_S_28565	18.93	2.21059	5.06131e-06	0.0133763
HeAn_S_19063	18.6842	1.84233	5.41513e-06	0.0133763
HeAn_C_9326	18.5189	1.81015	5.66949e-06	0.0133763
HeAn_C_593	17.8417	2.48027	6.87206e-06	0.0139578
HeAn_C_1482	17.7407	1.80765	7.07643e-06	0.0139578
HeAn_C_4439	16.8157	2.86933	9.32665e-06	0.0139578
HeAn_S_21805	16.7932	2.34743	9.39104e-06	0.0139578
HeAn_S_26214	16.7802	1.35477	9.42872e-06	0.0139578
HeAn_S_16292	16.383	3.76157	1.06667e-05	0.0139578
HeAn_S_40941	16.2922	2.24748	1.09761e-05	0.0139578
HeAn_C_2975	16.2491	1.46504	1.11269e-05	0.0139578
HeAn_S_15345	16.0577	1.55601	1.18263e-05	0.0139578
HeAn_S_33326	16.0306	2.13813	1.19296e-05	0.0139578
HeAn_S_37513	16.0286	2.07049	1.1937e-05	0.0139578
HeAn_C_4809	15.9778	3.76946	1.21336e-05	0.0139578
HeAn_S_28956	15.966	4.06457	1.21799e-05	0.0139578
HeAn_S_38296	15.7892	1.7193	1.28978e-05	0.0143699
HeAn_S_15625	15.6127	1.7629	1.36649e-05	0.0146016
HeAn_B_41838	15.5754	8.42799	1.38339e-05	0.0146016
HeAn_C_10536	15.488	2.496	1.42397e-05	0.0146446
HeAn_S_24450	15.4091	2.66222	1.4618e-05	0.0146578
HeAn_C_538	15.2264	3.12722	1.55414e-05	0.0150204
HeAn_S_25136	15.1391	1.62342	1.6007e-05	0.0150204
HeAn_S_16438	15.0583	3.03565	1.64531e-05	0.0150204
HeAn_S_39207	15.0516	1.92885	1.64908e-05	0.0150204
HeAn_C_11968	14.935	2.82225	1.71619e-05	0.0150204
HeAn_S_32017	14.9241	2.30847	1.72265e-05	0.0150204
HeAn_C_896	14.7752	3.812	1.81356e-05	0.0151845
HeAn_S_21924	14.7694	4.21368	1.81719e-05	0.0151845
HeAn_C_614	14.5128	2.46804	1.98803e-05	0.0162731
HeAn_C_5450	14.3166	1.43436	2.13164e-05	0.0164574
HeAn_S_38751	14.271	3.16083	2.16672e-05	0.0164574
HeAn_S_39198	14.2608	2.29249	2.17467e-05	0.0164574
HeAn_S_40814	14.2086	1.40334	2.21589e-05	0.0164587
HeAn_S_15040	13.9948	3.2273	2.39469e-05	0.0166311
HeAn_S_20585	13.9797	2.2108	2.40798e-05	0.0166311
HeAn_S_17959	13.9691	2.56797	2.4173e-05	0.0166311
HeAn_S_33213	13.9365	1.70094	2.44642e-05	0.0166311
HeAn_S_41009	13.7514	1.1662	2.61948e-05	0.0174868
HeAn_S_36437	13.7107	1.10725	2.65949e-05	0.0174868
HeAn_S_35431	13.6485	2.91577	2.72204e-05	0.0175322
HeAn_C_2153	13.6004	4.40064	2.77156e-05	0.0175322
HeAn_N_41296	13.5338	1.09264	2.84204e-05	0.0175322
HeAn_S_25433	13.5053	1.31475	2.87273e-05	0.0175322
HeAn_S_36856	13.4873	2.78914	2.89244e-05	0.0175322
HeAn_C_242	13.4544	1.2375	2.92866e-05	0.0175322
HeAn_C_12616	13.3767	2.7212	3.01658e-05	0.0177353
HeAn_S_29335	13.2196	1.55709	3.20413e-05	0.0177353
HeAn_S_39835	13.174	1.65739	3.26115e-05	0.0177353
HeAn_C_5544	13.168	2.65469	3.26872e-05	0.0177353
HeAn_S_22217	13.112	2.02486	3.34052e-05	0.0177353
HeAn_C_4434	13.085	2.40109	3.37583e-05	0.0177353
HeAn_S_36799	13.0711	1.22437	3.39419e-05	0.0177353
HeAn_N_41348	13.0292	1.06473	3.45022e-05	0.0177353
HeAn_S_27702	13.0278	5.27383	3.45209e-05	0.0177353
HeAn_S_24096	13.0087	3.00593	3.47797e-05	0.0177353
HeAn_C_8866	12.9976	3.31107	3.4932e-05	0.0177353
HeAn_C_5444	12.9508	3.89739	3.55799e-05	0.0178384
HeAn_S_13416	12.8966	1.45782	3.63486e-05	0.0178515
HeAn_C_1814	12.8349	7.54528	3.72478e-05	0.0178515
HeAn_C_1508	12.8118	2.8445	3.75916e-05	0.0178515
HeAn_S_21094	12.7958	4.15101	3.78314e-05	0.0178515
HeAn_S_23760	12.6991	2.16813	3.93215e-05	0.0178798
HeAn_C_3478	12.6844	1.31388	3.9554e-05	0.0178798
HeAn_S_32451	12.6783	3.83987	3.96524e-05	0.0178798
HeAn_S_25330	12.6769	1.25556	3.96743e-05	0.0178798
HeAn_S_39043	12.6278	1.32504	4.0466e-05	0.0180339
HeAn_S_35282	12.5674	1.02878	4.14648e-05	0.0182759
HeAn_C_5278	12.4227	2.11312	4.39818e-05	0.0188785
HeAn_C_2049	12.3974	4.89842	4.44395e-05	0.0188785
HeAn_S_36540	12.3824	7.307	4.47145e-05	0.0188785
HeAn_S_16841	12.3231	1.93387	4.58187e-05	0.0191432
HeAn_S_25094	12.2249	1.61381	4.77212e-05	0.0194242
HeAn_B_41052	12.2137	2.34314	4.79443e-05	0.0194242
HeAn_S_28321	12.1837	1.94852	4.85461e-05	0.0194713
HeAn_C_1132	12.1509	6.8909	4.92154e-05	0.0195019
HeAn_S_31006	12.1021	2.5012	5.02313e-05	0.0195019
HeAn_C_4425	12.0863	1.04125	5.05672e-05	0.0195019
HeAn_S_31901	11.9954	2.46535	5.25412e-05	0.0198809
HeAn_C_9730	11.9415	2.26034	5.37566e-05	0.0201507
HeAn_S_25633	11.7268	1.5932	5.89364e-05	0.0218878
HeAn_C_4820	11.6293	1.87871	6.14855e-05	0.0222173
HeAn_S_40334	11.5502	2.96906	6.36466e-05	0.0227805
HeAn_S_16576	11.4827	2.2036	6.55622e-05	0.0227805
HeAn_S_19801	11.4618	1.39067	6.6171e-05	0.0227805
HeAn_S_32540	11.4405	1.50106	6.67977e-05	0.0227805
HeAn_S_32620	11.4326	0.95675	6.70292e-05	0.0227805
HeAn_C_2313	11.4221	2.43893	6.73431e-05	0.0227805
HeAn_S_23432	11.4054	1.93355	6.78428e-05	0.0227805
HeAn_C_2186	11.3334	1.22491	7.00523e-05	0.0229347
HeAn_C_4204	11.3311	1.11127	7.01241e-05	0.0229347
HeAn_S_23175	11.3244	2.93604	7.03327e-05	0.0229347
HeAn_S_30358	11.2768	3.03537	7.18483e-05	0.02324
HeAn_S_18489	11.0955	1.16957	7.79798e-05	0.0245746
HeAn_S_18135	11.085	2.93748	7.83546e-05	0.0245746
HeAn_S_24740	11.084	1.53754	7.83886e-05	0.0245746
HeAn_C_6567	11.0721	1.429	7.88152e-05	0.0245746
HeAn_S_13496	11.0342	2.10251	8.01895e-05	0.0245746
HeAn_S_18944	11.0322	1.01897	8.0263e-05	0.0245746
HeAn_S_22004	10.9912	0.935077	8.17863e-05	0.0245753
HeAn_C_8781	10.9672	1.3276	8.26955e-05	0.0245753
HeAn_S_15464	10.9093	1.05162	8.49337e-05	0.0247889
HeAn_C_1798	10.892	2.36406	8.56157e-05	0.0247889
HeAn_S_21188	10.8601	0.997591	8.68923e-05	0.0247889
HeAn_S_40163	10.8263	1.09831	8.82671e-05	0.0247889
HeAn_C_769	10.8241	2.60442	8.83565e-05	0.0247889
HeAn_S_19579	10.8236	1.56455	8.83794e-05	0.0247889
HeAn_S_31532	10.7991	1.03346	8.93911e-05	0.0248985
HeAn_S_19574	10.7759	1.6722	9.03684e-05	0.0249741
HeAn_S_32345	10.7632	3.35112	9.09076e-05	0.0249741
HeAn_C_1702	10.6745	8.23639	9.47751e-05	0.0253802
HeAn_C_5676	10.6695	2.7962	9.4999e-05	0.0253802
HeAn_S_15245	10.6622	3.12978	9.53252e-05	0.0253802
HeAn_S_25007	10.6542	2.15946	9.56857e-05	0.0253802
HeAn_S_19530	10.637	0.964091	9.64679e-05	0.0253802
HeAn_S_27285	10.6271	4.51008	9.69246e-05	0.0253802
HeAn_C_3495	10.5994	2.42904	9.82053e-05	0.0253802
HeAn_C_1552	10.5982	1.60281	9.82583e-05	0.0253802
HeAn_S_20836	10.5885	0.849933	9.87137e-05	0.0253802
HeAn_S_20234	10.5614	1.04999	9.99962e-05	0.0253845
HeAn_S_13335	10.5044	1.03474	0.000102753	0.0255497
HeAn_C_12683	10.5023	0.968592	0.000102859	0.0255497
HeAn_S_37227	10.4573	1.10556	0.000105102	0.0255497
HeAn_S_14026	10.4573	0.897164	0.000105106	0.0255497
HeAn_C_9405	10.3971	3.4541	0.000108197	0.0261426
HeAn_S_23574	10.3739	2.25167	0.000109418	0.0262793
HeAn_S_33110	10.3471	1.06354	0.000110852	0.0263958
HeAn_S_33900	10.3256	1.97748	0.000112014	0.0264281
HeAn_N_41656	10.3106	1.40204	0.000112837	0.0264666
HeAn_S_33265	10.2548	1.09338	0.000115951	0.027017
HeAn_S_29201	10.2446	5.21253	0.000116531	0.027017
HeAn_S_26406	10.1431	2.91056	0.000122501	0.0280766
HeAn_S_16311	10.0844	4.99199	0.000126119	0.0281806
HeAn_S_32087	10.0789	3.43827	0.000126468	0.0281806
HeAn_S_15691	10.0386	1.32852	0.000129032	0.028593
HeAn_C_6264	10.0089	0.853069	0.000130963	0.0287734
HeAn_S_27646	10.0018	2.65701	0.000131424	0.0287734
HeAn_S_30009	9.99316	1.13272	0.000131998	0.0287734
HeAn_C_8905	9.92753	1.09646	0.000136426	0.0294538
HeAn_S_19641	9.91699	1.61817	0.000137153	0.0294538
HeAn_C_8872	9.91455	3.00759	0.000137322	0.0294538
HeAn_S_32788	9.89826	3.70197	0.000138457	0.0294672
HeAn_C_3667	9.87801	1.10904	0.000139883	0.0294672
HeAn_S_13719	9.87181	1.61852	0.000140323	0.0294672
HeAn_S_34651	9.82689	7.61139	0.000143562	0.0297092
HeAn_S_36929	9.82198	2.8973	0.000143921	0.0297092
HeAn_S_16602	9.80301	3.03034	0.000145319	0.0297092
HeAn_C_9886	9.79319	2.44972	0.000146049	0.0297092
HeAn_C_5399	9.78016	1.55923	0.000147025	0.0297092
HeAn_C_12890	9.75904	2.09129	0.000148623	0.0297092
HeAn_S_24382	9.75551	0.780262	0.000148892	0.0297092
HeAn_S_23280	9.74759	1.04228	0.000149497	0.0297092
HeAn_C_8315	9.74446	2.15927	0.000149738	0.0297092
HeAn_S_22391	9.73632	1.94424	0.000150364	0.0297092
HeAn_S_28943	9.71318	3.73523	0.000152162	0.0298797
HeAn_C_10289	9.70611	1.45631	0.000152717	0.0298797
HeAn_S_40068	9.69626	1.22722	0.000153494	0.0298858
HeAn_N_41436	9.65302	1.15592	0.000156959	0.0302466
HeAn_C_698	9.64504	2.65237	0.000157609	0.0302466
HeAn_S_28353	9.61733	1.39169	0.000159889	0.0302983
HeAn_C_6115	9.60901	1.38845	0.000160581	0.0302983
HeAn_S_19696	9.58896	1.33608	0.000162264	0.0302983
HeAn_S_33906	9.56945	0.763724	0.000163921	0.0302983
HeAn_S_32857	9.52432	1.60268	0.000167833	0.0308789
HeAn_C_3757	9.50936	2.07312	0.000169154	0.0309799
HeAn_B_41033	9.49597	3.4343	0.000170347	0.0310565
HeAn_C_11103	9.4789	2.24312	0.000171882	0.0311537
HeAn_C_8919	9.47281	1.72193	0.000172433	0.0311537
HeAn_C_11724	9.4287	3.48869	0.000176492	0.0316933
HeAn_C_8235	9.42325	3.02822	0.000177	0.0316933
HeAn_C_7456	9.40729	4.75623	0.000178502	0.0318015
HeAn_B_41037	9.38452	1.15549	0.00018067	0.0318015
HeAn_C_10707	9.37073	1.70047	0.000181997	0.0318015
HeAn_S_26952	9.36384	1.21478	0.000182665	0.0318015
HeAn_S_29097	9.35881	2.13772	0.000183155	0.0318015
HeAn_S_24332	9.33561	3.33277	0.000185432	0.0318068
HeAn_S_32542	9.33436	1.57096	0.000185556	0.0318068
HeAn_S_23434	9.29097	2.02526	0.000189908	0.0324129
HeAn_C_11860	9.28237	2.18007	0.000190785	0.0324246
HeAn_S_29647	9.26488	1.95261	0.000192584	0.0325923
HeAn_C_10144	9.22727	3.36712	0.000196519	0.0331185
HeAn_C_4309	9.18901	1.90262	0.000200622	0.033171
HeAn_C_1898	9.16406	1.32995	0.000203351	0.033171
HeAn_S_17358	9.14972	3.41325	0.000204939	0.033171
HeAn_S_25135	9.14745	0.856146	0.000205192	0.033171
HeAn_C_8855	9.14601	1.3744	0.000205352	0.033171
HeAn_C_1712	9.12538	4.22715	0.000207668	0.033171
HeAn_C_11026	9.12518	1.23898	0.000207691	0.033171
HeAn_S_25269	9.10914	1.39157	0.000209514	0.033171
HeAn_C_7039	9.10124	1.32263	0.000210419	0.033171
HeAn_C_9895	9.10023	0.859901	0.000210535	0.033171
HeAn_S_24877	9.09256	3.14301	0.000211418	0.033171
HeAn_S_33289	9.08242	1.24107	0.000212592	0.033171
HeAn_C_11179	9.07326	1.36048	0.00021366	0.033171
HeAn_C_8813	9.06899	2.26279	0.00021416	0.033171
HeAn_S_24262	9.06507	1.5627	0.00021462	0.033171
HeAn_C_8671	9.05312	1.3721	0.00021603	0.033171
HeAn_S_36550	9.04442	1.60603	0.000217063	0.033171
HeAn_C_7912	9.0438	3.32062	0.000217137	0.033171
HeAn_C_1692	9.04069	0.938299	0.000217507	0.033171
HeAn_S_18327	9.01487	1.68853	0.000220615	0.0334852
HeAn_C_5896	9.00977	3.67406	0.000221236	0.0334852
HeAn_C_9991	8.98198	1.00423	0.000224651	0.0336705
HeAn_S_29433	8.97552	2.58983	0.000225455	0.0336705
HeAn_S_16433	8.9694	1.01812	0.000226218	0.0336705
HeAn_C_4738	8.96588	1.58885	0.000226658	0.0336705
HeAn_S_39691	8.95721	3.99159	0.000227748	0.0337075
HeAn_S_19069	8.93369	0.917201	0.000230736	0.0340242
HeAn_C_7050	8.92385	2.35215	0.000232	0.0340853
HeAn_S_29635	8.91094	2.38033	0.00023367	0.0342007
HeAn_S_17957	8.90336	0.859221	0.000234657	0.0342007
HeAn_S_19279	8.88422	0.831377	0.000237172	0.0342007
HeAn_C_3568	8.87919	4.49406	0.000237839	0.0342007
HeAn_S_27351	8.87257	2.05857	0.000238718	0.0342007
HeAn_S_16598	8.83423	0.940752	0.000243892	0.0342007
HeAn_S_37703	8.826	1.09594	0.00024502	0.0342007
HeAn_S_24093	8.82389	1.60125	0.00024531	0.0342007
HeAn_C_1839	8.8228	1.82484	0.00024546	0.0342007
HeAn_S_14320	8.82092	0.872829	0.000245719	0.0342007
HeAn_S_24597	8.81441	1.97572	0.000246618	0.0342007
HeAn_C_8568	8.80847	0.988839	0.000247442	0.0342007
HeAn_C_3679	8.80195	2.75575	0.00024835	0.0342007
HeAn_C_3242	8.79736	2.14379	0.000248992	0.0342007
HeAn_S_29577	8.79623	1.82615	0.00024915	0.0342007
HeAn_S_18338	8.79132	2.75841	0.00024984	0.0342007
HeAn_C_803	8.77525	1.43684	0.000252112	0.0343944
HeAn_S_35704	8.76708	2.90962	0.000253276	0.0344056
HeAn_S_15076	8.76014	3.02696	0.000254269	0.0344056
HeAn_S_32755	8.75668	2.43516	0.000254767	0.0344056
HeAn_S_25682	8.7465	2.93431	0.000256237	0.034468
HeAn_S_14963	8.73415	3.50007	0.000258033	0.034468
HeAn_S_13559	8.73178	0.671657	0.000258379	0.034468
HeAn_S_32957	8.72639	0.82247	0.000259169	0.034468
HeAn_S_19088	8.72151	1.32913	0.000259887	0.034468
HeAn_C_8737	8.71324	3.04958	0.000261108	0.034468
HeAn_C_6443	8.71232	2.60081	0.000261245	0.034468
HeAn_C_11157	8.65589	0.97249	0.000269768	0.0353598
HeAn_S_30588	8.6242	1.15977	0.000274699	0.0357823
HeAn_S_37482	8.60086	1.03476	0.000278397	0.0360201
HeAn_S_33976	8.58325	0.782483	0.000281227	0.0362692
HeAn_S_38459	8.57178	2.02108	0.000283088	0.0363923
HeAn_S_18948	8.53468	1.54939	0.000289211	0.0369816
HeAn_S_28001	8.53285	2.37382	0.000289516	0.0369816
HeAn_S_19806	8.51642	0.842142	0.000292281	0.0371256
HeAn_S_18019	8.5007	1.99032	0.000294955	0.0371256
HeAn_B_41112	8.48857	0.779337	0.000297039	0.0371256
HeAn_C_7751	8.4803	2.27816	0.000298468	0.0371256
HeAn_C_9906	8.47999	1.25846	0.000298521	0.0371256
HeAn_N_41152	8.4758	1.15655	0.000299249	0.0371256
HeAn_S_39988	8.47036	0.877005	0.000300198	0.0371256
HeAn_S_13928	8.46896	1.46632	0.000300442	0.0371256
HeAn_C_11600	8.46677	4.69843	0.000300826	0.0371256
HeAn_C_10432	8.44817	1.67475	0.000304102	0.0373943
HeAn_C_9407	8.44315	3.31915	0.000304993	0.0373943
HeAn_S_26640	8.43862	4.49397	0.0003058	0.0373943
HeAn_S_33920	8.41998	2.93336	0.000309148	0.0375198
HeAn_S_28287	8.4173	1.59278	0.000309633	0.0375198
HeAn_S_37459	8.40024	0.704745	0.000312742	0.0376822
HeAn_S_18458	8.39964	1.73378	0.000312852	0.0376822
HeAn_S_24130	8.38276	1.77134	0.000315963	0.037943
HeAn_S_24104	8.36914	2.02409	0.000318502	0.0381337
HeAn_B_41049	8.34724	0.757652	0.000322633	0.0382676
HeAn_C_12070	8.34013	2.10521	0.000323989	0.0382676
HeAn_S_25218	8.33773	0.768048	0.000324447	0.0382676
HeAn_S_28269	8.33547	1.75566	0.000324879	0.0382676
HeAn_S_16040	8.31306	0.932934	0.000329209	0.0384963
HeAn_B_41817	8.28563	0.993228	0.000334601	0.0385976
HeAn_S_32709	8.27919	1.39295	0.000335881	0.0385976
HeAn_C_9788	8.26869	1.0903	0.000337982	0.0386214
HeAn_S_34133	8.248	1.11828	0.000342165	0.0389884
HeAn_S_24487	8.24207	2.97413	0.000343377	0.0390156
HeAn_S_33529	8.21093	3.02789	0.000349818	0.0393021
HeAn_S_13359	8.20049	2.44011	0.00035201	0.0394159
HeAn_S_17223	8.19676	0.649422	0.000352796	0.0394159
HeAn_S_36261	8.19137	5.64946	0.000353937	0.0394335
HeAn_C_11129	8.18601	0.85994	0.000355076	0.0394508
HeAn_C_3196	8.17362	0.913427	0.000357723	0.0395239
HeAn_S_25628	8.16721	0.748164	0.000359104	0.0395239
HeAn_S_38015	8.16456	0.765384	0.000359675	0.0395239
HeAn_C_2864	8.15563	0.931214	0.000361611	0.0395291
HeAn_S_17874	8.15525	3.18994	0.000361694	0.0395291
HeAn_S_29674	8.14627	0.884859	0.000363653	0.0395324
HeAn_S_15617	8.13797	1.67928	0.000365474	0.0395324
HeAn_C_11276	8.12607	2.368	0.000368107	0.0395324
HeAn_S_20978	8.12374	1.14499	0.000368623	0.0395324
HeAn_S_34861	8.0989	0.956031	0.000374198	0.0400232
HeAn_S_36961	8.09366	5.47369	0.000375386	0.0400435
HeAn_S_25614	8.07522	4.75707	0.000379605	0.0402957
HeAn_C_11677	8.07455	1.33339	0.00037976	0.0402957
HeAn_S_15473	8.05723	2.55127	0.000383773	0.0404119
HeAn_C_5445	8.04587	0.917395	0.000386434	0.0404119
HeAn_C_1503	8.03363	1.43391	0.000389324	0.0404119
HeAn_S_40980	8.03121	0.737156	0.000389898	0.0404119
HeAn_S_36852	8.02862	1.45084	0.000390516	0.0404119
HeAn_S_21411	8.02688	2.15807	0.00039093	0.0404119
HeAn_S_19575	8.01361	1.33015	0.000394109	0.0404988
HeAn_S_36979	8.01129	1.82238	0.000394667	0.0404988
HeAn_S_35958	7.9966	2.24161	0.000398227	0.0406185
HeAn_S_29096	7.99127	1.67102	0.000399529	0.0406185
HeAn_C_12498	7.99039	3.00976	0.000399742	0.0406185
HeAn_S_35031	7.97925	0.811459	0.000402481	0.0406185
HeAn_S_19346	7.97352	0.968172	0.000403896	0.0406185
HeAn_S_33180	7.97285	1.27696	0.000404062	0.0406185
HeAn_C_7120	7.97283	0.996024	0.000404068	0.0406185
HeAn_S_35915	7.96506	4.14738	0.000405998	0.0407104
HeAn_S_30995	7.94255	1.40426	0.000411655	0.0410198
HeAn_S_39910	7.93068	1.11869	0.000414675	0.0410198
HeAn_S_28417	7.9186	1.00663	0.000417775	0.0410198
HeAn_C_2707	7.91837	0.810936	0.000417834	0.0410198
HeAn_S_37804	7.91679	1.50754	0.000418241	0.0410198
HeAn_S_28381	7.91608	2.22051	0.000418425	0.0410198
HeAn_S_27713	7.91351	2.46844	0.000419089	0.0410198
HeAn_S_35044	7.90306	0.880757	0.000421803	0.0410198
HeAn_C_10735	7.89438	1.44425	0.000424073	0.0410198
HeAn_C_295	7.89273	1.1784	0.000424507	0.0410198
HeAn_C_5765	7.89177	0.713119	0.000424759	0.0410198
HeAn_S_16572	7.88872	2.06087	0.00042556	0.0410198
HeAn_S_34045	7.88608	1.21199	0.000426256	0.0410198
HeAn_S_16885	7.88095	1.32004	0.000427612	0.0410198
HeAn_S_18238	7.87203	0.731503	0.000429984	0.0410198
HeAn_C_3565	7.86992	2.07939	0.000430547	0.0410198
HeAn_C_1717	7.86257	2.97321	0.000432515	0.0410198
HeAn_C_6967	7.85445	1.73414	0.000434702	0.0410198
HeAn_S_34802	7.8429	2.70333	0.000437835	0.0410198
HeAn_C_9759	7.84008	0.957963	0.000438603	0.0410198
HeAn_C_12818	7.83382	1.13616	0.000440316	0.0410198
HeAn_C_8817	7.83313	0.930745	0.000440506	0.0410198
HeAn_S_14037	7.82931	0.914631	0.000441555	0.0410198
HeAn_S_20393	7.8284	1.15909	0.000441807	0.0410198
HeAn_N_41180	7.82723	0.750514	0.000442128	0.0410198
HeAn_S_36641	7.82353	1.14996	0.00044315	0.0410198
HeAn_C_8488	7.82326	1.18093	0.000443224	0.0410198
HeAn_C_4298	7.81209	0.767659	0.000446324	0.0411532
HeAn_S_28653	7.80567	0.933079	0.000448116	0.0412236
HeAn_S_37611	7.78772	0.865765	0.000453173	0.0414677
HeAn_C_5656	7.78163	0.814024	0.000454905	0.0414677
HeAn_S_29812	7.77308	1.91414	0.000457351	0.0415087
HeAn_C_8105	7.77078	0.992073	0.000458009	0.0415087
HeAn_S_15542	7.76852	1.89258	0.000458659	0.0415087
HeAn_C_7768	7.76204	1.62212	0.00046053	0.0415087
HeAn_C_9440	7.73392	0.671664	0.000468742	0.0417587
HeAn_S_16403	7.73283	2.60988	0.000469065	0.0417587
HeAn_S_26349	7.73187	1.10664	0.000469348	0.0417587
HeAn_C_7538	7.72808	1.71266	0.00047047	0.0417587
HeAn_S_25662	7.72526	2.54632	0.000471306	0.0417587
HeAn_S_36730	7.7203	1.5546	0.000472785	0.0417587
HeAn_C_12893	7.71494	2.84011	0.000474384	0.0417587
HeAn_S_15725	7.7137	2.73893	0.000474756	0.0417587
HeAn_S_26584	7.70877	2.17591	0.000476236	0.0417972
HeAn_S_13848	7.68124	0.684976	0.000484601	0.0421184
HeAn_S_34331	7.67521	4.43045	0.000486456	0.0421184
HeAn_C_3716	7.67474	3.23449	0.000486602	0.0421184
HeAn_S_32913	7.67381	2.64115	0.000486887	0.0421184
HeAn_C_3476	7.67038	1.94952	0.000487948	0.0421184
HeAn_C_12650	7.66277	0.930651	0.000490311	0.0421184
HeAn_C_8831	7.6626	0.89531	0.000490362	0.0421184
HeAn_S_17158	7.6625	1.03104	0.000490395	0.0421184
HeAn_C_4617	7.65615	1.70128	0.000492376	0.0421522
HeAn_C_5797	7.64999	1.84668	0.000494307	0.0421522
HeAn_S_24558	7.64781	2.03175	0.000494993	0.0421522
HeAn_S_27206	7.64239	1.5438	0.0004967	0.0421931
HeAn_C_6473	7.62404	0.989746	0.000502541	0.0423883
HeAn_S_21443	7.62245	1.26795	0.00050305	0.0423883
HeAn_S_18923	7.6183	2.57495	0.000504382	0.0424114
HeAn_S_39478	7.61225	1.81434	0.000506334	0.0424275
HeAn_S_39638	7.60988	0.658854	0.000507102	0.0424275
HeAn_S_38829	7.6031	2.27562	0.000509301	0.0424275
HeAn_S_33875	7.5927	1.17254	0.000512699	0.0424275
HeAn_S_33345	7.58477	2.58997	0.00051531	0.0424275
HeAn_S_37493	7.57597	0.886127	0.00051822	0.0424275
HeAn_S_16808	7.57491	2.16513	0.000518574	0.0424275
HeAn_C_6863	7.57403	0.732932	0.000518867	0.0424275
HeAn_S_37236	7.56818	2.51884	0.000520818	0.0424583
HeAn_S_16860	7.54691	1.22214	0.000527982	0.0426925
HeAn_C_12076	7.54478	1.30962	0.000528704	0.0426925
HeAn_B_41068	7.5303	1.02092	0.000533658	0.0427235
HeAn_S_16905	7.52614	3.16816	0.00053509	0.0427529
HeAn_C_791	7.51644	5.45165	0.000538448	0.0428504
HeAn_S_25434	7.50912	1.25391	0.000540997	0.0429409
HeAn_S_39188	7.50621	2.15942	0.000542016	0.0429409
HeAn_S_31389	7.49986	0.791961	0.000544244	0.0429409
HeAn_S_13642	7.4908	0.653665	0.000547443	0.0429409
HeAn_C_12510	7.48784	1.60441	0.000548496	0.0429409
HeAn_C_5234	7.48321	1.17629	0.000550143	0.0429409
HeAn_S_27227	7.48017	0.991274	0.000551224	0.0429409
HeAn_S_38205	7.47691	0.792699	0.000552392	0.0429409
HeAn_S_25935	7.4761	3.63965	0.000552682	0.0429409
HeAn_C_10120	7.47119	1.27284	0.000554446	0.0429409
HeAn_C_1515	7.46663	0.851267	0.000556088	0.0429409
HeAn_C_12709	7.46605	1.59743	0.000556296	0.0429409
HeAn_S_16122	7.4655	0.726556	0.000556495	0.0429409
HeAn_S_17095	7.46395	1.36073	0.000557057	0.0429409
HeAn_C_9617	7.45052	4.97161	0.000561939	0.0431016
HeAn_S_14361	7.43903	1.72414	0.000566154	0.0431761
HeAn_S_18310	7.43884	3.00604	0.000566223	0.0431761
HeAn_S_18214	7.42781	1.64619	0.000570306	0.0433038
HeAn_C_4244	7.4274	0.749262	0.000570459	0.0433038
HeAn_C_9713	7.42558	1.18801	0.000571136	0.0433038
HeAn_B_41040	7.40999	1.05227	0.000576979	0.0434287
HeAn_S_37348	7.40507	0.867714	0.000578838	0.0434287
HeAn_B_41030	7.40219	0.880437	0.000579926	0.0434287
HeAn_C_8450	7.39797	3.44981	0.000581531	0.0434287
HeAn_S_15656	7.39585	1.69906	0.000582338	0.0434287
HeAn_S_23924	7.39474	0.773711	0.000582761	0.0434287
HeAn_S_27276	7.39315	4.91435	0.000583368	0.0434287
HeAn_C_5014	7.38681	2.69087	0.000585793	0.0434287
HeAn_C_5614	7.38608	1.20694	0.000586074	0.0434287
HeAn_S_31409	7.38403	1.43802	0.00058686	0.0434287
HeAn_C_6035	7.36445	2.64651	0.000594445	0.043644
HeAn_C_8661	7.36283	1.79899	0.00059508	0.043644
HeAn_S_15710	7.3625	1.25121	0.00059521	0.043644
HeAn_S_26936	7.35727	3.78552	0.000597257	0.0437142
HeAn_S_38039	7.3422	0.791361	0.000603205	0.0439443
HeAn_S_28765	7.33555	1.08289	0.000605853	0.044022
HeAn_S_22484	7.33011	0.849316	0.000608032	0.0441004
HeAn_S_36623	7.31916	0.938869	0.00061244	0.0441805
HeAn_S_17615	7.31428	1.08098	0.000614416	0.0442435
HeAn_S_24452	7.30994	1.19093	0.000616179	0.0442552
HeAn_S_19186	7.29994	1.01815	0.000620269	0.0442552
HeAn_S_15023	7.28954	1.49275	0.000624553	0.0442552
HeAn_C_10912	7.28811	2.87455	0.000625142	0.0442552
HeAn_C_1476	7.28339	2.20799	0.000627104	0.0442552
HeAn_S_35818	7.28276	0.93952	0.000627364	0.0442552
HeAn_C_7134	7.28152	1.01923	0.00062788	0.0442552
HeAn_C_3835	7.27716	1.90347	0.000629696	0.0442552
HeAn_S_20122	7.27201	2.59101	0.000631852	0.0442552
HeAn_S_38889	7.27147	1.13337	0.000632079	0.0442552
HeAn_C_1745	7.27075	0.648112	0.000632383	0.0442552
HeAn_C_10440	7.27014	1.71358	0.00063264	0.0442552
HeAn_C_8224	7.26848	2.82484	0.000633334	0.0442552
HeAn_S_20580	7.26545	2.30158	0.000634612	0.0442552
HeAn_S_32044	7.25388	0.832245	0.000639509	0.0443096
HeAn_C_12017	7.25358	1.22838	0.000639639	0.0443096
HeAn_C_2311	7.24947	0.62686	0.000641389	0.0443457
HeAn_S_28863	7.24584	1.40554	0.00064294	0.0443457
HeAn_S_36583	7.24459	0.713523	0.000643477	0.0443457
HeAn_S_18233	7.22928	2.71002	0.000650075	0.044512
HeAn_N_41264	7.22915	2.16988	0.000650134	0.044512
HeAn_C_7049	7.2287	2.84571	0.000650329	0.044512
HeAn_C_7788	7.22059	1.83333	0.000653855	0.0446771
HeAn_S_27177	7.21204	1.31035	0.000657604	0.0447807
HeAn_C_11878	7.20864	1.70218	0.000659097	0.0448063
HeAn_S_40994	7.20406	0.820941	0.00066112	0.0448678
HeAn_N_41491	7.19862	1.95248	0.00066353	0.0449553
HeAn_C_9483	7.19056	1.504	0.000667122	0.0451101
HeAn_S_35872	7.18846	1.76474	0.000668065	0.0451101
HeAn_S_38703	7.18231	0.63983	0.000670826	0.045119
HeAn_S_25718	7.16879	2.0224	0.000676941	0.0451421
HeAn_C_4791	7.1649	1.00497	0.000678711	0.0451421
HeAn_C_10228	7.16386	0.733996	0.000679186	0.0451421
HeAn_S_24550	7.15979	2.15459	0.000681048	0.0451421
HeAn_C_892	7.1581	1.74572	0.000681821	0.0451421
HeAn_S_26982	7.13415	2.77291	0.000692912	0.0453432
HeAn_C_9466	7.13291	1.07854	0.000693491	0.0453432
HeAn_C_5466	7.13155	1.62579	0.000694127	0.0453432
HeAn_S_37356	7.12908	1.18515	0.000695284	0.0453449
HeAn_C_6783	7.12168	2.96693	0.000698766	0.0454243
HeAn_C_5880	7.10796	0.950779	0.000705281	0.0455482
HeAn_S_20103	7.10434	3.95818	0.00070701	0.0455482
HeAn_S_31866	7.10098	1.02156	0.00070862	0.0455482
HeAn_S_27667	7.08463	4.78371	0.000716513	0.0458989
HeAn_C_6424	7.08238	1.33633	0.00071761	0.0458989
HeAn_C_12183	7.07375	0.843675	0.00072183	0.0460284
HeAn_S_19041	7.06379	0.800161	0.000726731	0.0461304
HeAn_S_28523	7.06047	1.67895	0.000728377	0.0461304
HeAn_S_38763	7.05885	1.43809	0.000729179	0.0461304
HeAn_S_15891	7.0521	0.574497	0.000732535	0.0462529
HeAn_S_22841	7.04648	0.965159	0.000735345	0.0462694
HeAn_N_41168	7.04519	2.34626	0.000735992	0.0462694
HeAn_C_11348	7.03598	0.840674	0.000740634	0.0464244
HeAn_S_24042	7.03553	0.861618	0.000740859	0.0464244
HeAn_S_23839	7.03312	2.90275	0.000742078	0.0464244
HeAn_S_36931	7.03113	1.08959	0.000743087	0.0464244
HeAn_S_24185	7.02226	1.68321	0.000747602	0.0465308
HeAn_S_23604	7.01551	2.58582	0.000751063	0.0466322
HeAn_S_23688	7.00907	1.04991	0.00075438	0.0466623
HeAn_S_16540	7.0078	1.35522	0.000755039	0.0466623
HeAn_S_20469	7.00451	0.679704	0.000756741	0.046677
HeAn_C_3758	7.00259	3.77081	0.000757738	0.046677
HeAn_C_10697	6.9998	2.85734	0.000759185	0.046677
HeAn_S_26512	6.99837	2.16101	0.000759931	0.046677
HeAn_S_30851	6.99407	0.825029	0.000762175	0.0466886
HeAn_S_16611	6.9901	1.46195	0.000764253	0.0466886
HeAn_S_34179	6.9865	0.933722	0.000766145	0.0467011
HeAn_S_38208	6.98173	0.660981	0.000768655	0.0467065
HeAn_C_5951	6.97992	0.83664	0.000769615	0.0467065
HeAn_C_12531	6.9745	1.43681	0.000772485	0.0467065
HeAn_S_16643	6.97312	1.36067	0.00077322	0.0467065
HeAn_S_28081	6.96755	0.778756	0.000776188	0.0467813
HeAn_C_10920	6.96642	3.01237	0.000776791	0.0467813
HeAn_C_4495	6.9266	0.734762	0.000798421	0.0474212
HeAn_C_2255	6.91067	2.3417	0.000807271	0.0477011
HeAn_S_20306	6.89583	0.882769	0.000815618	0.0478767
HeAn_C_2039	6.89492	1.60279	0.000816133	0.0478767
HeAn_S_15705	6.8923	4.66123	0.000817619	0.0478767
HeAn_C_6528	6.88519	0.84268	0.00082167	0.0480389
HeAn_C_5548	6.88316	1.81479	0.000822827	0.0480389
HeAn_S_23921	6.87973	0.715149	0.000824793	0.0480837
HeAn_S_37853	6.87337	0.636045	0.000828448	0.0481847
HeAn_S_38077	6.87095	1.01349	0.000829847	0.0481847
HeAn_C_1654	6.86762	1.47468	0.000831769	0.0481847
HeAn_S_21207	6.8498	1.3318	0.000842165	0.0485082
HeAn_C_1909	6.84408	1.33749	0.000845535	0.0485082
HeAn_C_5861	6.83911	2.77248	0.00084848	0.0485082
HeAn_C_6517	6.83169	1.21569	0.000852889	0.0485082
HeAn_C_13	6.82384	1.46883	0.000857584	0.0485082
HeAn_S_38139	6.82119	1.42832	0.00085918	0.0485082
HeAn_S_16717	6.81956	0.728391	0.000860161	0.0485082
HeAn_S_27951	6.8192	2.45133	0.000860379	0.0485082
HeAn_S_21592	6.81795	1.32725	0.000861134	0.0485082
HeAn_S_23956	6.81769	2.05056	0.000861286	0.0485082
HeAn_C_2534	6.81659	1.19466	0.000861956	0.0485082
HeAn_C_10130	6.81274	5.18375	0.000864279	0.0485082
HeAn_S_20584	6.81117	1.72246	0.000865233	0.0485082
HeAn_C_5171	6.81021	0.86397	0.000865814	0.0485082
HeAn_C_4687	6.81001	1.04359	0.000865938	0.0485082
HeAn_C_6917	6.80037	0.714529	0.000871813	0.0486745
HeAn_C_5768	6.79917	1.31947	0.000872546	0.0486745
HeAn_S_25830	6.79559	1.94512	0.000874743	0.0486877
HeAn_S_23339	6.79483	1.83299	0.000875211	0.0486877
HeAn_S_34891	6.78983	3.17616	0.000878294	0.0487915
HeAn_C_11152	6.78565	3.81257	0.000880875	0.0488673
HeAn_S_20225	6.78075	0.767956	0.000883917	0.0489682
HeAn_C_8641	6.75976	2.08441	0.000897092	0.0495612
HeAn_C_1356	6.7561	3.0152	0.000899406	0.049575
HeAn_S_26633	6.75505	0.767329	0.000900075	0.049575
HeAn_S_39719	6.74955	1.37693	0.000903579	0.049575
HeAn_C_2188	6.74951	1.87338	0.000903601	0.049575
HeAn_C_6707	6.74435	1.02824	0.000906903	0.0496248
HeAn_S_24919	6.74118	0.624382	0.000908937	0.0496264
HeAn_S_36075	6.73593	0.981917	0.000912323	0.0496264
HeAn_C_3980	6.73278	1.06365	0.000914358	0.0496264
HeAn_S_14826	6.73157	0.670214	0.000915141	0.0496264
HeAn_S_28570	6.73098	0.988913	0.000915522	0.0496264
HeAn_S_22717	6.73085	0.858614	0.00091561	0.0496264
HeAn_S_19601	6.72733	1.16605	0.00091789	0.0496264
HeAn_S_34411	6.72498	1.76088	0.000919423	0.0496264
HeAn_S_31068	6.72443	1.18777	0.00091978	0.0496264
HeAn_S_33858	6.7226	0.589845	0.000920972	0.0496264
HeAn_C_1480	6.71724	1.13729	0.000924478	0.0496264
HeAn_S_15340	6.71463	2.09445	0.000926191	0.0496264
HeAn_S_25709	6.71296	0.982972	0.000927287	0.0496264
HeAn_C_7480	6.7104	1.0623	0.000928974	0.0496264
HeAn_S_26857	6.70798	5.22756	0.000930573	0.0496264
HeAn_C_10122	6.69985	1.14915	0.000935962	0.0497225
HeAn_S_20435	6.69027	1.16821	0.000942364	0.0499964
HeAn_S_37247	6.68574	1.72264	0.000945401	0.0500913
HeAn_S_36779	6.67637	1.80339	0.000951736	0.0503044
HeAn_C_6016	6.67273	1.02237	0.000954207	0.0503044
HeAn_S_31410	6.67076	0.810477	0.000955548	0.0503044
HeAn_C_3154	6.66428	0.993571	0.000959975	0.0503044
HeAn_C_12687	6.66329	3.1883	0.000960653	0.0503044
HeAn_S_26597	6.66105	0.957277	0.000962197	0.0503044
HeAn_C_4038	6.65832	1.864	0.00096407	0.0503044
HeAn_S_20181	6.65547	1.6694	0.000966039	0.0503044
HeAn_S_22439	6.6541	1.9772	0.000966983	0.0503044
HeAn_S_14980	6.64463	1.19782	0.000973551	0.0504498
HeAn_C_6757	6.63269	0.803255	0.00098191	0.0506249
HeAn_S_38905	6.63057	1.43694	0.000983409	0.0506249
HeAn_S_14813	6.62726	1.14538	0.00098574	0.0506249
HeAn_C_5438	6.62465	3.03893	0.000987589	0.0506249
HeAn_C_589	6.62427	1.47291	0.000987858	0.0506249
HeAn_C_3135	6.62093	1.1145	0.000990231	0.0506249
HeAn_S_21794	6.62088	0.839979	0.000990266	0.0506249
HeAn_C_1691	6.6189	0.802179	0.000991675	0.0506249
HeAn_S_13236	6.61533	0.877718	0.000994216	0.0506249
HeAn_S_29002	6.61479	1.16539	0.000994599	0.0506249
HeAn_C_7576	6.60994	1.10246	0.000998072	0.050673
HeAn_S_23691	6.60764	1.60501	0.000999728	0.0506929
HeAn_S_35449	6.60071	1.07912	0.00100472	0.0508176
HeAn_S_29653	6.59778	0.685485	0.00100684	0.0508607
HeAn_S_38844	6.5957	1.20626	0.00100835	0.0508729
HeAn_C_2020	6.59313	0.640859	0.00101022	0.0509029
HeAn_S_38963	6.58398	0.905725	0.0010169	0.0511112
HeAn_S_18194	6.57735	2.37055	0.00102177	0.0512277
HeAn_S_29796	6.56903	0.748575	0.00102793	0.051408
HeAn_S_34662	6.56177	1.28953	0.00103333	0.05148
HeAn_S_28300	6.5575	0.641711	0.00103653	0.05148
HeAn_C_3658	6.55444	4.09526	0.00103882	0.05148
HeAn_C_2751	6.55269	3.97796	0.00104014	0.05148
HeAn_S_33258	6.55255	2.48386	0.00104025	0.05148
HeAn_S_35706	6.55013	2.68821	0.00104207	0.05148
HeAn_C_2450	6.54995	1.41707	0.0010422	0.05148
HeAn_C_1513	6.5482	2.20229	0.00104353	0.051482
HeAn_S_22495	6.54459	1.07807	0.00104626	0.0515534
HeAn_S_15342	6.53619	2.01846	0.00105265	0.0516897
HeAn_C_172	6.53382	1.2348	0.00105446	0.0516897
HeAn_S_21021	6.53182	0.979762	0.00105599	0.0516897
HeAn_S_28053	6.52935	1.17924	0.00105789	0.0516897
HeAn_S_37918	6.5284	3.62046	0.00105862	0.0516897
HeAn_S_33327	6.5274	1.66705	0.00105939	0.0516897
HeAn_C_2191	6.52735	1.08678	0.00105943	0.0516897
HeAn_C_9676	6.52579	0.641277	0.00106063	0.0516897
HeAn_B_41116	6.52095	1.41585	0.00106436	0.0517093
HeAn_S_21098	6.51843	0.544199	0.00106631	0.0517093
HeAn_S_22934	6.51681	0.746953	0.00106757	0.0517093
HeAn_S_13425	6.51407	1.15831	0.0010697	0.0517093
HeAn_S_39537	6.51298	1.65689	0.00107054	0.0517093
HeAn_S_31584	6.51267	0.75968	0.00107078	0.0517093
HeAn_C_5298	6.50905	0.816618	0.00107361	0.0517093
HeAn_C_6684	6.50865	0.972406	0.00107392	0.0517093
HeAn_C_6155	6.50694	0.9681	0.00107526	0.0517118
HeAn_C_1413	6.50443	1.0106	0.00107723	0.0517444
HeAn_C_10029	6.50042	1.25762	0.00108037	0.0518334
HeAn_S_32148	6.49659	1.89954	0.0010834	0.0518543
HeAn_S_29195	6.48466	0.843579	0.00109286	0.0520347
HeAn_C_1218	6.48341	0.618711	0.00109386	0.0520347
HeAn_C_1622	6.48314	0.896003	0.00109407	0.0520347
HeAn_C_12468	6.47955	0.601396	0.00109695	0.0520347
HeAn_S_14091	6.47674	1.20832	0.0010992	0.0520347
HeAn_C_6654	6.47302	0.808357	0.00110219	0.0520347
HeAn_S_34642	6.47141	2.10857	0.00110349	0.0520347
HeAn_C_2483	6.46396	3.11865	0.00110952	0.0521145
HeAn_S_37017	6.46166	0.646437	0.00111139	0.0521145
HeAn_C_114	6.45668	0.979107	0.00111545	0.0521145
HeAn_S_23087	6.45428	2.44667	0.00111742	0.0521145
HeAn_S_31039	6.45244	3.4492	0.00111892	0.0521239
HeAn_S_37861	6.44676	1.87164	0.00112359	0.0522146
HeAn_S_34085	6.44533	1.23318	0.00112477	0.0522146
HeAn_S_35116	6.44159	1.26144	0.00112786	0.0522399
HeAn_S_15474	6.43713	2.24576	0.00113156	0.0522399
HeAn_S_28033	6.43668	2.44127	0.00113193	0.0522399
HeAn_C_7044	6.43397	1.60752	0.00113419	0.0522399
HeAn_S_37043	6.43304	1.3804	0.00113496	0.0522399
HeAn_S_26740	6.42873	0.747348	0.00113856	0.0522399
HeAn_C_8412	6.42124	1.64397	0.00114485	0.0522399
HeAn_S_30774	6.41007	1.66601	0.0011543	0.0523733
HeAn_C_2735	6.40553	0.795032	0.00115817	0.0523992
HeAn_S_28769	6.40098	1.55359	0.00116207	0.0523992
HeAn_C_7419	6.40022	1.76921	0.00116271	0.0523992
HeAn_S_30140	6.39746	3.00724	0.00116509	0.0524473
HeAn_S_21728	6.39434	0.671656	0.00116777	0.0524555
HeAn_S_19167	6.3915	2.34184	0.00117022	0.0524555
HeAn_S_30562	6.39101	2.76725	0.00117064	0.0524555
HeAn_C_12039	6.38783	2.55304	0.0011734	0.0524555
HeAn_S_15593	6.3849	0.901594	0.00117594	0.0524555
HeAn_S_16209	6.37868	2.26523	0.00118136	0.0524555
HeAn_S_31820	6.37768	3.62137	0.00118224	0.0524555
HeAn_C_9745	6.37767	7.34982	0.00118225	0.0524555
HeAn_C_10157	6.377	1.36678	0.00118284	0.0524555
HeAn_C_9206	6.37546	0.596459	0.00118418	0.0524555
HeAn_S_21693	6.37464	2.16192	0.0011849	0.0524555
HeAn_S_14240	6.36643	0.855132	0.00119212	0.0525588
HeAn_S_31108	6.36605	1.79986	0.00119246	0.0525588
HeAn_C_1892	6.36243	1.46126	0.00119566	0.052642
HeAn_S_36808	6.34887	1.65427	0.00120775	0.0529997
HeAn_C_11593	6.34738	1.2423	0.00120909	0.0530002
HeAn_C_3373	6.34503	0.698402	0.0012112	0.053017
HeAn_S_38623	6.33628	0.795647	0.0012191	0.0531068
HeAn_S_29094	6.33599	0.8896	0.00121937	0.0531068
HeAn_C_3498	6.3352	0.696144	0.00122008	0.0531068
HeAn_C_12190	6.33442	1.49984	0.00122079	0.0531068
HeAn_S_26252	6.32142	0.823927	0.00123267	0.0532884
HeAn_S_26262	6.32113	0.876934	0.00123293	0.0532884
HeAn_S_34788	6.31623	1.15391	0.00123744	0.0533686
HeAn_C_7392	6.31168	0.712413	0.00124164	0.0533686
HeAn_S_38478	6.30878	2.24826	0.00124433	0.0533686
HeAn_C_9390	6.30679	1.48704	0.00124618	0.0533686
HeAn_C_12246	6.30313	0.7584	0.00124959	0.0533686
HeAn_S_18861	6.30287	3.74969	0.00124984	0.0533686
HeAn_S_15101	6.30248	1.57824	0.0012502	0.0533686
HeAn_C_9912	6.3022	0.704182	0.00125047	0.0533686
HeAn_C_4173	6.29716	0.940804	0.00125518	0.0533686
HeAn_S_35798	6.29712	1.27518	0.00125522	0.0533686
HeAn_S_29251	6.29534	1.70591	0.00125689	0.0533686
HeAn_S_17651	6.29479	1.50788	0.00125741	0.0533686
HeAn_C_9512	6.27507	0.790519	0.0012761	0.0535967
HeAn_S_13230	6.27429	1.19071	0.00127685	0.0535967
HeAn_S_21879	6.27427	0.620291	0.00127687	0.0535967
HeAn_S_32417	6.27423	0.692395	0.00127691	0.0535967
HeAn_S_36846	6.27233	0.569707	0.00127872	0.0535967
HeAn_C_907	6.27084	1.46476	0.00128015	0.0535967
HeAn_S_34132	6.26698	1.91511	0.00128387	0.0536604
HeAn_C_9465	6.26613	0.845797	0.00128468	0.0536604
HeAn_S_21112	6.26349	0.947066	0.00128723	0.0536604
HeAn_S_31012	6.26252	2.80952	0.00128817	0.0536604
HeAn_S_30181	6.26209	1.27579	0.00128859	0.0536604
HeAn_S_18378	6.25956	2.00457	0.00129104	0.0536604
HeAn_S_27318	6.25956	1.2365	0.00129104	0.0536604
HeAn_C_5963	6.25006	0.65919	0.00130029	0.053749
HeAn_C_3423	6.24536	2.60971	0.00130489	0.053749
HeAn_S_31728	6.24181	0.787305	0.00130838	0.053749
HeAn_S_20829	6.2401	0.929931	0.00131007	0.053749
HeAn_S_27765	6.23718	3.92031	0.00131295	0.053749
HeAn_C_2594	6.237	0.981668	0.00131313	0.053749
HeAn_S_36388	6.23654	1.44639	0.00131358	0.053749
HeAn_C_7724	6.23516	2.88899	0.00131494	0.053749
HeAn_S_13801	6.23404	0.850101	0.00131606	0.053749
HeAn_C_2306	6.23397	1.40898	0.00131613	0.053749
HeAn_S_26717	6.2338	0.753489	0.0013163	0.053749
HeAn_S_30683	6.23105	1.02567	0.00131903	0.053749
HeAn_S_35984	6.22425	0.760223	0.00132581	0.053749
HeAn_C_11619	6.22319	1.35325	0.00132687	0.053749
HeAn_S_15764	6.22237	0.711359	0.00132768	0.053749
HeAn_S_22201	6.22227	1.22601	0.00132778	0.053749
HeAn_S_25661	6.21879	3.23073	0.00133127	0.0537725
HeAn_S_29772	6.2168	1.82331	0.00133328	0.0537992
HeAn_S_18468	6.21456	0.656986	0.00133554	0.0538341
HeAn_C_12763	6.21002	2.54201	0.00134013	0.0538341
HeAn_S_30237	6.20974	0.622632	0.00134041	0.0538341
HeAn_C_6584	6.2093	1.32274	0.00134085	0.0538341
HeAn_S_21484	6.20761	3.68923	0.00134257	0.0538341
HeAn_S_23086	6.20665	2.32474	0.00134354	0.0538341
HeAn_S_31185	6.20534	1.1645	0.00134488	0.0538341
HeAn_S_26114	6.19939	0.898529	0.00135095	0.0538786
HeAn_S_19920	6.19619	0.628468	0.00135422	0.0538786
HeAn_S_32371	6.19515	0.619236	0.00135529	0.0538786
HeAn_S_36174	6.19504	1.0364	0.00135539	0.0538786
HeAn_C_3958	6.18632	1.18984	0.00136438	0.0539964
HeAn_C_302	6.186	2.09059	0.00136471	0.0539964
HeAn_C_2406	6.18033	1.49403	0.00137059	0.0540024
HeAn_S_24094	6.1803	1.73879	0.00137063	0.0540024
HeAn_S_25497	6.17377	0.922167	0.00137744	0.0541451
HeAn_C_3823	6.17294	0.493649	0.0013783	0.0541451
HeAn_C_1272	6.16982	0.554631	0.00138157	0.0542204
HeAn_C_3977	6.16341	0.996755	0.00138832	0.0544032
HeAn_S_33609	6.1619	1.93725	0.00138991	0.0544032
HeAn_S_36759	6.15366	1.09816	0.00139865	0.0544032
HeAn_S_32946	6.14534	0.629045	0.00140754	0.0544032
HeAn_C_7589	6.14172	2.63722	0.00141144	0.0544032
HeAn_S_17055	6.14038	2.85471	0.00141287	0.0544032
HeAn_C_186	6.13681	0.986398	0.00141672	0.0544032
HeAn_S_20182	6.13267	1.75621	0.00142121	0.0544032
HeAn_S_30504	6.13177	1.79982	0.00142219	0.0544032
HeAn_C_8951	6.1312	0.914005	0.0014228	0.0544032
HeAn_C_12300	6.13032	0.822483	0.00142376	0.0544032
HeAn_S_35777	6.12883	2.30992	0.00142538	0.0544032
HeAn_S_16746	6.12816	1.14937	0.00142611	0.0544032
HeAn_S_25681	6.12768	1.72409	0.00142663	0.0544032
HeAn_C_11801	6.12701	1.352	0.00142737	0.0544032
HeAn_S_13828	6.12596	1.00953	0.00142851	0.0544032
HeAn_C_9833	6.12531	0.924703	0.00142923	0.0544032
HeAn_S_27661	6.12447	0.793878	0.00143014	0.0544032
HeAn_C_3433	6.12369	1.64154	0.00143099	0.0544032
HeAn_S_31718	6.12111	0.838562	0.00143382	0.0544593
HeAn_S_22380	6.11149	0.905589	0.00144441	0.0546882
HeAn_S_30075	6.11068	0.865655	0.0014453	0.0546882
HeAn_C_557	6.10863	0.909551	0.00144757	0.0547225
HeAn_C_1813	6.10523	1.7077	0.00145134	0.0547256
HeAn_S_18181	6.10044	0.721	0.00145669	0.0547256
HeAn_S_35179	6.09341	0.57277	0.00146455	0.0548352
HeAn_S_14474	6.09335	2.72107	0.00146462	0.0548352
HeAn_S_21431	6.09277	0.787866	0.00146527	0.0548352
HeAn_C_1511	6.09249	2.01374	0.00146559	0.0548352
HeAn_S_18377	6.09085	1.51213	0.00146743	0.054853
HeAn_N_41588	6.08724	1.16145	0.0014715	0.05486
HeAn_C_3306	6.08677	2.04659	0.00147204	0.05486
HeAn_C_9162	6.08567	0.903058	0.00147328	0.05486
HeAn_C_3629	6.08368	1.00614	0.00147553	0.05486
HeAn_S_28678	6.08283	1.49919	0.0014765	0.05486
HeAn_C_465	6.07505	2.38056	0.00148536	0.055065
HeAn_S_28640	6.07496	0.845598	0.00148546	0.055065
HeAn_C_6047	6.07321	3.71533	0.00148746	0.055088
HeAn_S_25530	6.0664	0.6953	0.00149527	0.055124
HeAn_S_16767	6.06638	0.887443	0.0014953	0.055124
HeAn_C_9843	6.06384	3.24346	0.00149822	0.0551302
HeAn_N_41764	6.06089	0.814519	0.00150163	0.0551679
HeAn_S_15532	6.05966	0.952939	0.00150305	0.0551679
HeAn_S_27679	6.05366	2.50358	0.00151002	0.0552539
HeAn_C_11017	6.05245	2.10041	0.00151142	0.0552539
HeAn_C_6420	6.05169	0.827962	0.00151232	0.0552539
HeAn_C_7380	6.0514	3.99718	0.00151266	0.0552539
HeAn_S_31128	6.04672	2.45352	0.00151813	0.0552539
HeAn_S_15337	6.04363	3.8088	0.00152175	0.0552539
HeAn_B_41028	6.0408	0.795896	0.00152509	0.0552539
HeAn_C_12668	6.03908	0.862771	0.00152711	0.0552539
HeAn_S_13073	6.03744	1.41545	0.00152905	0.0552539
HeAn_B_41099	6.03605	3.00256	0.00153069	0.0552539
HeAn_S_27272	6.03549	7.14437	0.00153135	0.0552539
HeAn_S_38253	6.03541	0.83536	0.00153145	0.0552539
HeAn_C_7948	6.03314	0.926669	0.00153414	0.0552539
HeAn_C_5633	6.03191	1.43516	0.00153559	0.0552539
HeAn_S_32543	6.03049	3.24411	0.00153729	0.0552539
HeAn_S_27329	6.0304	1.226	0.00153739	0.0552539
HeAn_N_41148	6.02049	0.536055	0.00154922	0.0555298
HeAn_C_3068	6.0158	0.641195	0.00155487	0.0556824
HeAn_S_28003	6.01338	1.2684	0.00155779	0.0556941
HeAn_C_8754	6.00633	1.23167	0.00156632	0.0558929
HeAn_S_20637	6.00275	0.619989	0.00157069	0.0559598
HeAn_N_41745	6.00201	3.68726	0.00157159	0.0559598
HeAn_S_28701	5.998	1.12812	0.00157649	0.0559612
HeAn_S_21286	5.99761	0.837961	0.00157697	0.0559612
HeAn_S_18267	5.9941	3.68561	0.00158127	0.0559612
HeAn_S_39591	5.99338	1.56961	0.00158216	0.0559612
HeAn_C_392	5.98971	2.01985	0.00158668	0.0559612
HeAn_C_7297	5.9888	1.19572	0.0015878	0.0559612
HeAn_S_21876	5.98473	1.89194	0.00159284	0.0559612
HeAn_C_6145	5.98323	0.683041	0.0015947	0.0559612
HeAn_S_35358	5.98319	2.3187	0.00159475	0.0559612
HeAn_S_24774	5.98027	2.88301	0.00159837	0.0559975
HeAn_S_30610	5.98011	1.94891	0.00159857	0.0559975
HeAn_S_34780	5.97531	1.16228	0.00160456	0.0560343
HeAn_S_30769	5.97156	0.88263	0.00160926	0.0560343
HeAn_S_16262	5.97013	0.859218	0.00161105	0.0560343
HeAn_S_16913	5.9694	0.636022	0.00161196	0.0560343
HeAn_C_6105	5.96366	2.73776	0.0016192	0.0561317
HeAn_S_22773	5.9554	1.22753	0.00162967	0.0563974
HeAn_S_19482	5.95329	0.740689	0.00163236	0.0564194
HeAn_S_22917	5.95269	1.99382	0.00163312	0.0564194
HeAn_S_22542	5.95067	2.73087	0.00163571	0.0564603
HeAn_S_20655	5.94632	0.600885	0.00164128	0.0565579
HeAn_S_16723	5.94027	2.56712	0.00164907	0.0565579
HeAn_S_29628	5.93933	1.07275	0.00165028	0.0565579
HeAn_C_6107	5.93617	0.679704	0.00165437	0.0565579
HeAn_S_22866	5.93594	2.04124	0.00165466	0.0565579
HeAn_C_1766	5.93498	3.60999	0.00165591	0.0565579
HeAn_N_41388	5.93201	0.717309	0.00165976	0.0565579
HeAn_C_5392	5.93198	4.05119	0.00165981	0.0565579
HeAn_S_27330	5.93168	0.867594	0.00166019	0.0565579
HeAn_C_10838	5.93109	3.47636	0.00166096	0.0565579
HeAn_C_9892	5.93011	1.78831	0.00166224	0.0565579
HeAn_C_3962	5.92934	0.706717	0.00166324	0.0565579
HeAn_S_15939	5.92582	0.688005	0.00166784	0.0565579
HeAn_S_30607	5.925	1.70905	0.00166891	0.0565579
HeAn_C_732	5.92036	0.98928	0.001675	0.0565579
HeAn_C_10603	5.91955	3.61225	0.00167606	0.0565579
HeAn_C_5787	5.91911	1.11802	0.00167665	0.0565579
HeAn_C_9139	5.91597	0.994237	0.00168078	0.0565579
HeAn_C_128	5.91553	0.794656	0.00168136	0.0565579
HeAn_S_13924	5.91503	0.652275	0.00168201	0.0565579
HeAn_S_35071	5.91103	1.46836	0.00168731	0.0565579
HeAn_S_38568	5.91068	2.60958	0.00168777	0.0565579
HeAn_C_807	5.90874	1.68225	0.00169035	0.0565579
HeAn_S_31543	5.90772	0.781134	0.00169171	0.0565579
HeAn_S_17875	5.90354	3.28775	0.00169727	0.0565888
HeAn_C_10239	5.90222	1.9819	0.00169904	0.0565888
HeAn_C_12018	5.90165	1.06022	0.0016998	0.0565888
HeAn_C_2983	5.90142	7.8461	0.00170011	0.0565888
HeAn_S_23159	5.89397	1.19117	0.00171011	0.0567804
HeAn_S_40326	5.88818	1.14829	0.00171793	0.0568659
HeAn_S_26503	5.88621	0.79737	0.00172059	0.0568928
HeAn_S_39304	5.8824	0.627601	0.00172577	0.0569454
HeAn_S_24474	5.88228	1.43611	0.00172594	0.0569454
HeAn_C_836	5.88098	0.950854	0.0017277	0.0569454
HeAn_S_29103	5.87763	0.587727	0.00173227	0.0569963
HeAn_S_18597	5.87734	1.98514	0.00173268	0.0569963
HeAn_C_12604	5.87493	0.550375	0.00173597	0.0569963
HeAn_C_10176	5.87438	1.21305	0.00173672	0.0569963
HeAn_C_3188	5.87218	0.835192	0.00173974	0.057009
HeAn_S_18293	5.87019	1.19186	0.00174248	0.0570179
HeAn_S_21681	5.86884	1.58387	0.00174434	0.0570179
HeAn_C_8458	5.86647	0.956065	0.00174761	0.0570179
HeAn_C_5620	5.86629	1.74416	0.00174786	0.0570179
HeAn_S_17963	5.86493	2.31146	0.00174973	0.0570179
HeAn_S_28368	5.86268	0.780541	0.00175286	0.0570179
HeAn_C_544	5.86246	0.548965	0.00175316	0.0570179
HeAn_C_1838	5.86108	1.49706	0.00175506	0.0570179
HeAn_S_14531	5.86006	0.837509	0.00175649	0.0570179
HeAn_C_3601	5.85814	1.70088	0.00175915	0.0570179
HeAn_S_27257	5.85776	0.717441	0.00175969	0.0570179
HeAn_C_1542	5.85712	3.78453	0.00176058	0.0570179
HeAn_S_24041	5.85444	0.680362	0.00176431	0.0570179
HeAn_S_16692	5.85429	1.12872	0.00176452	0.0570179
HeAn_S_33831	5.85048	1.80502	0.00176985	0.0570179
HeAn_C_10416	5.85048	1.02301	0.00176986	0.0570179
HeAn_S_36226	5.84568	1.16422	0.0017766	0.0570244
HeAn_C_12188	5.84493	1.06233	0.00177765	0.0570244
HeAn_C_9045	5.84422	2.11032	0.00177865	0.0570244
HeAn_C_3575	5.84124	0.902121	0.00178286	0.0570244
HeAn_S_24105	5.83252	1.03112	0.00179524	0.0570547
HeAn_S_28899	5.83236	5.84942	0.00179547	0.0570547
HeAn_C_9807	5.83067	0.798309	0.00179788	0.0570547
HeAn_C_11267	5.82884	2.97053	0.00180049	0.0570547
HeAn_S_37472	5.82803	0.992807	0.00180165	0.0570547
HeAn_S_36055	5.8274	1.61351	0.00180255	0.0570547
HeAn_C_6788	5.82559	0.726129	0.00180514	0.0570547
HeAn_C_3566	5.82277	1.00429	0.00180919	0.0571377
HeAn_C_6100	5.81826	1.54885	0.0018157	0.0572981
HeAn_S_20320	5.81383	1.7856	0.00182211	0.0574095
HeAn_S_27656	5.81039	1.73051	0.0018271	0.0574095
HeAn_S_37457	5.80624	1.03647	0.00183314	0.0574095
HeAn_S_35792	5.80538	0.822858	0.00183441	0.0574095
HeAn_C_8514	5.80277	1.2972	0.00183823	0.0574095
HeAn_S_23944	5.80248	2.69211	0.00183864	0.0574095
HeAn_S_24329	5.80236	1.20991	0.00183883	0.0574095
HeAn_S_17945	5.80187	1.52879	0.00183954	0.0574095
HeAn_C_11753	5.80051	1.06716	0.00184154	0.0574095
HeAn_S_31668	5.79811	1.33798	0.00184507	0.057412
HeAn_S_22842	5.79479	1.18804	0.00184996	0.0574522
HeAn_S_15423	5.79431	1.51584	0.00185066	0.0574522
HeAn_S_38854	5.7923	1.25696	0.00185363	0.0574998
HeAn_S_14447	5.78987	0.949029	0.00185724	0.0575027
HeAn_S_30832	5.78785	1.81007	0.00186024	0.0575269
HeAn_S_39752	5.78603	0.733025	0.00186294	0.057566
HeAn_C_9699	5.78376	0.731373	0.00186632	0.0575769
HeAn_S_16435	5.78315	0.52647	0.00186722	0.0575769
HeAn_N_41155	5.78102	0.79756	0.00187041	0.0575769
HeAn_C_6235	5.78015	0.814663	0.00187171	0.0575769
HeAn_C_10584	5.78002	0.994945	0.00187191	0.0575769
HeAn_S_33886	5.77567	0.920439	0.00187842	0.0576786
HeAn_S_19264	5.77397	2.02376	0.00188099	0.0576786
HeAn_C_6578	5.76962	0.834513	0.00188754	0.0576786
HeAn_C_8373	5.76915	0.877413	0.00188826	0.0576786
HeAn_C_11330	5.7689	0.741076	0.00188863	0.0576786
HeAn_C_2517	5.7653	0.774676	0.00189409	0.0576786
HeAn_C_1359	5.76475	1.3785	0.00189492	0.0576786
HeAn_C_5869	5.7645	0.906913	0.0018953	0.0576786
HeAn_C_6450	5.76296	0.681331	0.00189764	0.0576786
HeAn_S_40654	5.76083	0.868011	0.00190087	0.0576786
HeAn_N_41702	5.75815	0.666497	0.00190497	0.0576786
HeAn_N_41593	5.75786	0.807737	0.00190541	0.0576786
HeAn_S_33257	5.75591	0.47072	0.0019084	0.0577108
HeAn_S_14818	5.75528	0.88649	0.00190935	0.0577108
HeAn_C_3262	5.74989	1.20228	0.00191763	0.0578272
HeAn_C_8582	5.74396	0.949085	0.00192678	0.0578272
HeAn_C_1753	5.73236	2.44186	0.00194484	0.0579276
HeAn_S_34527	5.73229	0.861984	0.00194495	0.0579276
HeAn_N_41244	5.73106	1.14085	0.00194687	0.0579276
HeAn_S_15615	5.72978	3.30452	0.00194888	0.0579276
HeAn_C_7566	5.72856	1.94421	0.0019508	0.0579276
HeAn_S_16797	5.72742	0.720662	0.00195259	0.0579276
HeAn_S_17627	5.72634	2.42916	0.00195428	0.0579276
HeAn_S_33907	5.72456	0.818892	0.00195709	0.0579276
HeAn_S_18639	5.72113	0.829162	0.0019625	0.0579632
HeAn_C_12856	5.71769	2.2083	0.00196795	0.0580551
HeAn_S_30247	5.71734	1.55927	0.00196851	0.0580551
HeAn_C_4558	5.71372	1.72033	0.00197426	0.0581123
HeAn_S_26844	5.70952	0.584294	0.00198096	0.0581656
HeAn_C_7807	5.70492	2.18223	0.00198833	0.05817
HeAn_S_27156	5.7049	1.30177	0.00198836	0.05817
HeAn_C_8359	5.69973	0.801292	0.00199668	0.0583398
HeAn_S_30385	5.69948	0.910409	0.00199707	0.0583398
HeAn_C_9176	5.69768	0.576728	0.00199999	0.0583645
HeAn_C_4263	5.69716	0.866908	0.00200083	0.0583645
HeAn_S_15420	5.69545	3.31748	0.00200359	0.0584026
HeAn_C_7969	5.69418	1.91266	0.00200566	0.0584204
HeAn_S_20183	5.69095	1.83298	0.00201091	0.0584884
HeAn_S_33350	5.68835	2.04415	0.00201514	0.058569
HeAn_S_29218	5.6873	1.91394	0.00201685	0.0585761
HeAn_S_25936	5.68418	2.73208	0.00202196	0.0586821
HeAn_S_29400	5.68189	0.569683	0.0020257	0.0587059
HeAn_C_5855	5.67799	0.846098	0.00203211	0.0587642
HeAn_S_24508	5.67599	0.565344	0.00203541	0.0587888
HeAn_S_23605	5.67481	2.91461	0.00203736	0.0587888
HeAn_S_19295	5.67072	1.99559	0.00204413	0.0588499
HeAn_C_9599	5.67065	1.5862	0.00204424	0.0588499
HeAn_C_11621	5.66976	0.897793	0.00204571	0.0588499
HeAn_C_5932	5.6694	1.21249	0.00204631	0.0588499
HeAn_C_10341	5.6691	0.648931	0.00204681	0.0588499
HeAn_C_1005	5.66544	2.65262	0.0020529	0.058896
HeAn_C_583	5.6651	2.73492	0.00205347	0.058896
HeAn_C_4853	5.66294	0.650769	0.00205707	0.0589336
HeAn_S_13468	5.66163	0.529781	0.00205926	0.0589541
HeAn_C_7455	5.65919	0.769489	0.00206335	0.0589871
HeAn_S_34817	5.65713	3.94828	0.0020668	0.0590436
HeAn_S_38128	5.6556	0.990751	0.00206937	0.0590751
HeAn_C_7832	5.6516	1.18754	0.00207611	0.0590814
HeAn_S_35092	5.6511	0.95488	0.00207696	0.0590814
HeAn_C_10041	5.64761	0.502492	0.00208287	0.0592076
HeAn_S_25740	5.63907	2.33317	0.0020974	0.0595363
HeAn_S_16873	5.6379	0.967318	0.00209939	0.0595457
HeAn_S_31380	5.6351	1.20921	0.0021042	0.0595457
HeAn_S_18976	5.63394	0.489017	0.00210618	0.0595457
HeAn_S_21273	5.63272	0.846388	0.00210828	0.0595457
HeAn_S_27057	5.62764	0.973145	0.00211703	0.0595876
HeAn_S_37320	5.62764	1.51333	0.00211704	0.0595876
HeAn_S_16829	5.6227	2.24093	0.00212558	0.0597153
HeAn_S_25680	5.61971	0.60357	0.00213078	0.0597646
HeAn_C_12201	5.61879	1.93569	0.00213237	0.0597676
HeAn_S_34672	5.61606	0.752913	0.00213714	0.059823
HeAn_S_34726	5.614	1.07338	0.00214074	0.059823
HeAn_C_8300	5.61344	0.659954	0.00214173	0.059823
HeAn_S_14388	5.60481	0.78839	0.0021569	0.059823
HeAn_S_26606	5.60446	0.70862	0.00215752	0.059823
HeAn_C_12010	5.60442	1.10546	0.00215759	0.059823
HeAn_C_9805	5.60406	1.79329	0.00215822	0.059823
HeAn_C_8593	5.60273	0.570335	0.00216057	0.0598253
HeAn_S_28276	5.59993	3.28785	0.00216553	0.0598602
HeAn_S_34597	5.59701	1.16818	0.00217072	0.0599399
HeAn_S_33495	5.59478	1.12479	0.00217468	0.0599639
HeAn_S_14254	5.59446	2.45201	0.00217526	0.0599639
HeAn_C_12494	5.59277	2.03934	0.00217827	0.0599699
HeAn_S_26921	5.59266	2.52956	0.00217847	0.0599699
HeAn_S_29164	5.59021	1.23276	0.00218285	0.0599981
HeAn_C_386	5.58831	0.490681	0.00218625	0.0599981
HeAn_S_15512	5.5877	1.94706	0.00218734	0.0599981
HeAn_S_17426	5.58587	0.782453	0.00219064	0.0599981
HeAn_C_7174	5.58564	0.630509	0.00219104	0.0599981
HeAn_C_2050	5.58541	0.659493	0.00219146	0.0599981
HeAn_C_4332	5.58364	0.478487	0.00219464	0.0600443
HeAn_C_2801	5.58069	1.17968	0.00219997	0.060113
HeAn_C_8775	5.58059	3.39014	0.00220015	0.060113
HeAn_S_33775	5.57877	1.34044	0.00220343	0.0601206
HeAn_S_27239	5.57743	0.867715	0.00220585	0.0601459
HeAn_S_38498	5.57566	1.50535	0.00220907	0.0601926
HeAn_C_12026	5.57427	1.75218	0.0022116	0.0602208
HeAn_S_39863	5.57289	4.18898	0.0022141	0.0602479
HeAn_C_8371	5.57018	0.462489	0.00221904	0.0603004
HeAn_N_41178	5.56736	0.68083	0.00222419	0.0603714
HeAn_C_3714	5.56711	2.52904	0.00222466	0.0603714
HeAn_C_2669	5.56043	4.75694	0.00223692	0.060479
HeAn_S_17739	5.56031	1.19752	0.00223713	0.060479
HeAn_C_6719	5.55364	1.21436	0.00224946	0.0605527
HeAn_S_25726	5.55176	0.739546	0.00225294	0.0605637
HeAn_S_17077	5.55098	0.958711	0.0022544	0.0605637
HeAn_S_20752	5.54821	0.616673	0.00225955	0.0606308
HeAn_S_15639	5.54771	0.801621	0.00226048	0.0606308
HeAn_C_1808	5.54691	1.0947	0.00226198	0.0606308
HeAn_S_39868	5.54639	0.91408	0.00226294	0.0606308
HeAn_B_41032	5.52836	1.90544	0.00229691	0.061193
HeAn_N_41475	5.52809	1.42282	0.00229742	0.061193
HeAn_S_19853	5.52702	2.03504	0.00229944	0.061193
HeAn_S_33208	5.52314	2.63067	0.00230683	0.061193
HeAn_S_25159	5.52211	1.05038	0.00230881	0.061193
HeAn_S_19315	5.52073	1.34701	0.00231144	0.061193
HeAn_S_21414	5.51793	1.03485	0.00231681	0.061193
HeAn_S_20451	5.51702	0.68195	0.00231856	0.061193
HeAn_C_1969	5.51578	2.03887	0.00232093	0.061193
HeAn_C_11955	5.51519	0.962013	0.00232207	0.061193
HeAn_C_6613	5.51049	1.0369	0.00233113	0.0612816
HeAn_C_11528	5.50609	0.832782	0.00233964	0.0613979
HeAn_S_39147	5.5032	0.909292	0.00234527	0.0613979
HeAn_C_11692	5.50291	0.61759	0.00234582	0.0613979
HeAn_S_23714	5.49561	2.58172	0.00236008	0.0613979
HeAn_S_39975	5.49531	1.01157	0.00236069	0.0613979
HeAn_C_8788	5.49224	0.82704	0.00236671	0.0613979
HeAn_C_9458	5.49214	1.37112	0.00236689	0.0613979
HeAn_C_6080	5.48941	1.14369	0.00237227	0.0613979
HeAn_S_33942	5.48923	0.663577	0.00237263	0.0613979
HeAn_S_38402	5.48837	1.04047	0.00237433	0.0613979
HeAn_S_19966	5.48643	2.95655	0.00237816	0.0613979
HeAn_S_38300	5.48526	0.542848	0.00238047	0.0613979
HeAn_S_31863	5.4852	0.70131	0.00238059	0.0613979
HeAn_C_12078	5.48362	0.959948	0.00238373	0.0613979
HeAn_S_23916	5.48341	0.953384	0.00238415	0.0613979
HeAn_S_21299	5.48331	0.57977	0.00238434	0.0613979
HeAn_S_29711	5.48097	1.46527	0.002389	0.0613979
HeAn_S_27139	5.47761	0.915633	0.00239569	0.061483
HeAn_S_32664	5.47669	0.8923	0.00239751	0.061483
HeAn_S_16980	5.47541	1.87713	0.00240009	0.061483
HeAn_S_26477	5.47341	7.18461	0.00240408	0.061483
HeAn_S_35052	5.47231	0.742233	0.00240628	0.061483
HeAn_C_7045	5.47157	0.864242	0.00240776	0.061483
HeAn_C_5808	5.47136	2.73376	0.00240818	0.061483
HeAn_S_36760	5.46386	0.720676	0.00242329	0.0617298
HeAn_C_2109	5.45704	1.24927	0.00243713	0.061947
HeAn_S_37637	5.45528	0.458998	0.00244071	0.061947
HeAn_N_41808	5.45501	1.25396	0.00244127	0.061947
HeAn_C_7512	5.45355	0.958621	0.00244424	0.061947
HeAn_S_15341	5.45314	2.16462	0.00244508	0.061947
HeAn_S_18028	5.45248	2.17448	0.00244644	0.061947
HeAn_S_13546	5.45141	1.49676	0.00244861	0.061963
HeAn_C_3348	5.4488	1.16657	0.00245397	0.062026
HeAn_S_32423	5.44754	0.45166	0.00245655	0.062026
HeAn_S_37862	5.44697	0.742131	0.00245772	0.062026
HeAn_N_41774	5.44661	0.453619	0.00245846	0.062026
HeAn_C_8897	5.44623	0.779206	0.00245923	0.062026
HeAn_S_20511	5.44253	1.39443	0.00246686	0.0621112
HeAn_S_29449	5.44134	0.955515	0.00246932	0.0621343
HeAn_S_29758	5.43559	1.79465	0.00248123	0.0623557
HeAn_C_7306	5.43288	1.68969	0.00248687	0.0624318
HeAn_C_4102	5.43046	1.33965	0.00249192	0.0624318
HeAn_C_12878	5.42986	1.08852	0.00249317	0.0624318
HeAn_S_35196	5.42966	0.713703	0.0024936	0.0624318
HeAn_S_15884	5.42811	0.855791	0.00249683	0.0624737
HeAn_S_18457	5.42596	1.90975	0.00250133	0.0624968
HeAn_S_38204	5.41869	1.59956	0.00251664	0.0627737
HeAn_S_28999	5.41571	1.3519	0.00252295	0.062812
HeAn_N_41577	5.41426	0.917696	0.00252601	0.062812
HeAn_C_7233	5.41075	0.673931	0.00253349	0.0628779
HeAn_S_39842	5.40978	0.728661	0.00253554	0.0628779
HeAn_N_41444	5.40829	0.870391	0.00253873	0.0628779
HeAn_C_10126	5.40786	0.87552	0.00253964	0.0628779
HeAn_C_438	5.4043	0.796057	0.00254725	0.0629908
HeAn_C_11111	5.3993	2.30853	0.002558	0.0631424
HeAn_S_27941	5.39919	0.833686	0.00255822	0.0631424
HeAn_S_31062	5.39907	0.965344	0.00255848	0.0631424
HeAn_S_36898	5.39702	0.893353	0.00256291	0.0631424
HeAn_C_6124	5.39624	1.68152	0.00256459	0.063145
HeAn_S_26922	5.39456	1.34339	0.00256821	0.0631953
HeAn_S_23160	5.38971	1.20778	0.00257873	0.0633247
HeAn_S_39176	5.38932	2.52028	0.00257958	0.0633247
HeAn_C_1217	5.38902	1.30225	0.00258022	0.0633247
HeAn_S_27726	5.38778	2.88555	0.00258294	0.0633247
HeAn_S_32789	5.38662	2.20885	0.00258545	0.0633474
HeAn_S_23253	5.3804	0.627294	0.00259905	0.0634686
HeAn_S_14119	5.37959	0.606715	0.00260082	0.0634686
HeAn_S_21051	5.37906	1.66387	0.00260199	0.0634686
HeAn_C_12595	5.37625	1.50544	0.00260817	0.0634686
HeAn_N_41589	5.3757	0.44934	0.00260938	0.0634686
HeAn_N_41138	5.37449	0.882072	0.00261206	0.0634951
HeAn_S_35370	5.37201	0.76148	0.00261753	0.0635512
HeAn_S_33131	5.36648	1.19897	0.00262979	0.0638102
HeAn_S_33683	5.36129	1.44602	0.00264135	0.0639908
HeAn_S_24020	5.35792	1.98714	0.0026489	0.0639908
HeAn_C_340	5.35697	1.37059	0.00265104	0.0639908
HeAn_C_11929	5.35468	1.36405	0.00265618	0.0639908
HeAn_C_12651	5.35419	1.52493	0.00265729	0.0639908
HeAn_S_26840	5.35324	0.710432	0.00265943	0.0639908
HeAn_C_3508	5.35155	0.79792	0.00266324	0.0639908
HeAn_S_32054	5.3481	0.621702	0.00267103	0.0639908
HeAn_S_20775	5.34751	0.761162	0.00267235	0.0639908
HeAn_S_28583	5.34681	1.78047	0.00267395	0.0639908
HeAn_C_3903	5.34621	0.64993	0.00267531	0.0639908
HeAn_C_1437	5.34578	0.652098	0.00267628	0.0639908
HeAn_S_22081	5.34458	0.817124	0.002679	0.0639908
HeAn_S_23155	5.34331	4.08018	0.00268189	0.0639908
HeAn_S_19437	5.3431	1.39472	0.00268238	0.0639908
HeAn_S_30855	5.34268	3.1171	0.00268334	0.0639908
HeAn_C_11767	5.33962	0.826713	0.00269032	0.0640392
HeAn_S_25567	5.33821	0.943234	0.00269351	0.0640392
HeAn_N_41801	5.33696	0.649245	0.00269638	0.0640693
HeAn_C_9229	5.3327	3.77762	0.00270615	0.0641324
HeAn_S_20957	5.32942	0.460458	0.0027137	0.0641324
HeAn_C_12110	5.32833	2.32709	0.00271623	0.0641324
HeAn_S_20400	5.32799	1.01992	0.002717	0.0641324
HeAn_S_20139	5.32676	0.897305	0.00271984	0.0641324
HeAn_S_21082	5.32636	2.72807	0.00272076	0.0641324
HeAn_C_7962	5.32617	1.39436	0.00272121	0.0641324
HeAn_S_33511	5.32415	0.904842	0.00272588	0.0641962
HeAn_S_25097	5.32278	0.975742	0.00272907	0.0641996
HeAn_C_6260	5.32135	1.12664	0.0027324	0.0642403
HeAn_C_5958	5.31882	1.75242	0.00273828	0.0643154
HeAn_S_17623	5.31535	1.61503	0.00274637	0.0643154
HeAn_S_20311	5.31504	1.64066	0.0027471	0.0643154
HeAn_S_29270	5.31446	1.43865	0.00274847	0.0643154
HeAn_S_38369	5.31263	1.70842	0.00275276	0.0643154
HeAn_S_27728	5.31248	2.3202	0.0027531	0.0643154
HeAn_S_37528	5.31154	1.58192	0.0027553	0.0643154
HeAn_C_4329	5.31144	0.748645	0.00275553	0.0643154
HeAn_C_7352	5.30995	5.56163	0.00275905	0.0643154
HeAn_C_9643	5.30831	0.859043	0.0027629	0.0643154
HeAn_C_3201	5.3083	0.991204	0.00276291	0.0643154
HeAn_S_16011	5.3074	0.970519	0.00276504	0.0643154
HeAn_C_9008	5.30653	0.900038	0.00276708	0.0643154
HeAn_C_6112	5.30641	1.48072	0.00276738	0.0643154
HeAn_S_32906	5.30586	2.04012	0.00276867	0.0643154
HeAn_C_9702	5.30435	0.83975	0.00277224	0.0643154
HeAn_S_13665	5.30299	1.51927	0.00277546	0.0643154
HeAn_S_37420	5.30198	1.55756	0.00277784	0.0643154
HeAn_C_2000	5.30154	1.09963	0.00277889	0.0643154
HeAn_S_37440	5.29699	3.09051	0.0027897	0.0644347
HeAn_S_28446	5.29669	1.63698	0.0027904	0.0644347
HeAn_C_7180	5.29507	0.774845	0.00279427	0.0644614
HeAn_S_39594	5.29483	1.53577	0.00279484	0.0644614
HeAn_C_8985	5.28849	0.699551	0.00281003	0.0645601
HeAn_S_36679	5.28826	0.551032	0.00281057	0.0645601
HeAn_C_7956	5.28799	1.60095	0.00281122	0.0645601
HeAn_S_19430	5.28643	1.26959	0.00281497	0.0645601
HeAn_S_31384	5.28574	0.932327	0.00281664	0.0645601
HeAn_S_33451	5.2854	1.72898	0.00281746	0.0645601
HeAn_C_1666	5.28528	0.753516	0.00281774	0.0645601
HeAn_C_2722	5.28499	1.11602	0.00281844	0.0645601
HeAn_S_21424	5.28419	0.870325	0.00282036	0.0645673
HeAn_S_30485	5.28009	1.29563	0.00283028	0.0647575
HeAn_S_21570	5.2792	0.642867	0.00283245	0.06477
HeAn_C_3383	5.27761	1.13474	0.00283629	0.064784
HeAn_S_13505	5.27456	3.18678	0.00284372	0.0648429
HeAn_S_39072	5.27206	0.527815	0.0028498	0.0648682
HeAn_C_9578	5.2711	3.2294	0.00285215	0.0648682
HeAn_S_38636	5.27079	0.61856	0.00285291	0.0648682
HeAn_S_26657	5.26993	0.860013	0.002855	0.0648764
HeAn_C_11383	5.26694	2.24803	0.00286234	0.0648764
HeAn_N_41606	5.26623	0.601412	0.00286407	0.0648764
HeAn_S_27789	5.26441	1.49026	0.00286854	0.0648764
HeAn_S_33772	5.26424	1.02415	0.00286896	0.0648764
HeAn_C_6000	5.2609	0.447184	0.00287721	0.0649869
HeAn_S_35206	5.25972	3.32428	0.00288011	0.0650075
HeAn_S_19800	5.2542	0.980597	0.00289379	0.0651329
HeAn_C_7504	5.25073	0.815058	0.00290243	0.065264
HeAn_C_11877	5.25001	0.551552	0.00290422	0.065264
HeAn_S_28228	5.2499	0.594892	0.00290449	0.065264
HeAn_C_6760	5.2483	1.12177	0.00290849	0.0652808
HeAn_C_2852	5.24556	1.35837	0.00291533	0.0653977
HeAn_S_30863	5.24473	3.27246	0.00291744	0.0654084
HeAn_C_3141	5.24004	2.25018	0.00292922	0.0655099
HeAn_C_3501	5.23936	0.827503	0.00293094	0.0655099
HeAn_C_6742	5.23868	0.681471	0.00293265	0.0655099
HeAn_S_18570	5.23838	1.29571	0.0029334	0.0655099
HeAn_S_37648	5.23473	1.13582	0.00294264	0.0656395
HeAn_C_12790	5.23415	1.91044	0.00294411	0.0656395
HeAn_C_10467	5.23242	1.51066	0.00294849	0.0656641
HeAn_C_1147	5.22469	0.780315	0.00296819	0.0659888
HeAn_S_21722	5.22405	0.558104	0.00296984	0.0659888
HeAn_C_9393	5.22391	2.31322	0.00297019	0.0659888
HeAn_C_11910	5.22269	0.776031	0.00297333	0.0659975
HeAn_S_13685	5.22148	3.02465	0.00297644	0.0659978
HeAn_C_5550	5.2214	0.650591	0.00297664	0.0659978
HeAn_S_31225	5.2194	0.621781	0.00298178	0.066007
HeAn_C_12200	5.21829	0.798078	0.00298463	0.066007
HeAn_C_3470	5.21777	0.491811	0.00298597	0.066007
HeAn_S_34067	5.21665	0.514437	0.00298886	0.066007
HeAn_C_5925	5.21619	0.536888	0.00299004	0.066007
HeAn_S_18623	5.21421	2.2294	0.00299516	0.066007
HeAn_C_4812	5.21324	1.55045	0.00299767	0.0660262
HeAn_C_6990	5.21148	0.616135	0.00300223	0.0660282
HeAn_C_9470	5.20916	1.36502	0.00300825	0.0661139
HeAn_S_38405	5.20183	0.752996	0.00302737	0.0662047
HeAn_S_38198	5.20029	1.79473	0.0030314	0.0662047
HeAn_S_17956	5.20023	1.46611	0.00303158	0.0662047
HeAn_C_781	5.19933	3.28517	0.00303393	0.0662047
HeAn_S_14123	5.1982	0.612823	0.00303689	0.0662047
HeAn_S_26187	5.19717	0.912266	0.0030396	0.0662047
HeAn_C_8389	5.19613	1.6738	0.00304234	0.0662047
HeAn_S_27166	5.19566	0.628666	0.00304357	0.0662047
HeAn_S_15318	5.19541	0.635384	0.00304424	0.0662047
HeAn_C_8655	5.19519	0.900275	0.00304481	0.0662047
HeAn_S_13100	5.19391	2.09635	0.0030482	0.0662047
HeAn_S_40806	5.1938	0.538921	0.00304847	0.0662047
HeAn_C_4776	5.19284	0.574809	0.00305103	0.0662047
HeAn_S_34093	5.19152	1.86919	0.00305451	0.0662047
HeAn_S_40821	5.19026	4.47658	0.00305784	0.0662047
HeAn_C_10290	5.1893	0.81162	0.00306038	0.0662047
HeAn_C_903	5.18889	1.30031	0.00306149	0.0662047
HeAn_S_12977	5.18819	2.38094	0.00306334	0.0662047
HeAn_S_15167	5.18806	1.33729	0.00306367	0.0662047
HeAn_C_1993	5.18573	1.00703	0.00306986	0.0662047
HeAn_S_33892	5.18569	1.13643	0.00306997	0.0662047
HeAn_S_28979	5.18426	1.37845	0.00307378	0.0662047
HeAn_C_12667	5.18426	0.642015	0.00307379	0.0662047
HeAn_S_28645	5.18287	1.07242	0.0030775	0.0662047
HeAn_C_2063	5.18201	1.19688	0.0030798	0.0662047
HeAn_C_6580	5.18201	0.564833	0.0030798	0.0662047
HeAn_C_1305	5.18023	2.20718	0.00308456	0.066266
HeAn_N_41706	5.17891	1.27227	0.00308809	0.0663063
HeAn_C_1378	5.17744	0.868196	0.00309202	0.0663198
HeAn_C_982	5.16871	2.44838	0.00311554	0.0665495
HeAn_S_28491	5.1683	0.766568	0.00311668	0.0665495
HeAn_S_34729	5.16793	1.2182	0.00311767	0.0665495
HeAn_S_31892	5.16435	1.25687	0.00312738	0.0666423
HeAn_C_5204	5.16351	1.96327	0.00312967	0.0666423
HeAn_S_25140	5.16327	1.01962	0.00313032	0.0666423
HeAn_S_24063	5.16197	2.70862	0.00313385	0.0666466
HeAn_S_25716	5.16102	0.72915	0.00313644	0.0666664
HeAn_N_41521	5.15644	0.708681	0.00314899	0.0668585
HeAn_C_11238	5.15201	0.707172	0.00316115	0.0669104
HeAn_S_16983	5.15123	1.33007	0.0031633	0.0669104
HeAn_C_1291	5.15039	1.19287	0.00316562	0.0669104
HeAn_S_28682	5.14807	1.99945	0.00317202	0.0669104
HeAn_C_7060	5.14773	1.21539	0.00317294	0.0669104
HeAn_S_38850	5.1425	2.10212	0.00318746	0.0671459
HeAn_S_13976	5.13918	2.56754	0.00319671	0.0672387
HeAn_C_876	5.13849	2.14775	0.00319862	0.0672387
HeAn_C_7729	5.13663	1.50322	0.00320382	0.0672387
HeAn_C_40	5.13621	0.852798	0.003205	0.0672387
HeAn_S_33043	5.13354	0.630741	0.00321248	0.0672843
HeAn_C_12798	5.13071	1.09987	0.00322042	0.0673801
HeAn_S_17396	5.1284	0.822299	0.00322694	0.0674607
HeAn_S_22128	5.12815	0.964844	0.00322763	0.0674607
HeAn_S_25730	5.12552	0.930761	0.00323507	0.0674989
HeAn_C_1308	5.12216	1.63252	0.00324458	0.0675387
HeAn_N_41649	5.12207	0.66382	0.00324484	0.0675387
HeAn_S_24339	5.11771	0.673688	0.00325722	0.0677161
HeAn_B_41813	5.11676	6.16777	0.00325995	0.0677161
HeAn_S_21906	5.11402	0.662059	0.00326777	0.0677161
HeAn_S_25189	5.11319	1.96387	0.00327016	0.0677161
HeAn_S_37772	5.11302	0.518995	0.00327065	0.0677161
HeAn_S_26411	5.11083	3.05119	0.00327693	0.0677496
HeAn_S_32905	5.10942	1.88318	0.00328096	0.067798
HeAn_C_2385	5.10806	2.58747	0.00328488	0.0678158
HeAn_S_36727	5.10473	0.887338	0.00329447	0.0678158
HeAn_S_13467	5.10459	0.549397	0.00329488	0.0678158
HeAn_S_17430	5.10422	1.34878	0.00329594	0.0678158
HeAn_S_14449	5.10354	2.92736	0.00329793	0.0678158
HeAn_C_3592	5.10189	2.86239	0.00330268	0.0678158
HeAn_S_19159	5.10093	2.24182	0.00330549	0.0678158
HeAn_S_33694	5.09866	2.11832	0.00331207	0.0678928
HeAn_S_22440	5.09821	1.9077	0.00331338	0.0678928
HeAn_S_39173	5.09788	1.26046	0.00331432	0.0678928
HeAn_C_4047	5.09627	1.174	0.00331903	0.0679179
HeAn_S_35968	5.09599	1.8754	0.00331983	0.0679179
HeAn_S_19886	5.09511	0.409486	0.00332241	0.0679179
HeAn_S_26903	5.09455	1.05465	0.00332403	0.0679179
HeAn_S_16590	5.09426	1.41661	0.00332489	0.0679179
HeAn_S_21430	5.09374	0.537327	0.00332641	0.0679179
HeAn_C_10389	5.0934	1.47779	0.0033274	0.0679179
HeAn_S_24214	5.08421	0.667925	0.00335437	0.0682427
HeAn_C_12692	5.08389	1.95475	0.00335533	0.0682427
HeAn_S_15351	5.08335	0.491349	0.00335692	0.0682427
HeAn_S_36980	5.08246	1.22671	0.00335955	0.0682565
HeAn_S_20392	5.08196	1.00133	0.003361	0.0682565
HeAn_C_1641	5.07972	1.54671	0.00336764	0.0683566
HeAn_S_37138	5.07887	0.542315	0.00337016	0.0683731
HeAn_S_14177	5.07746	0.802456	0.00337435	0.0684236
HeAn_S_18461	5.07581	0.855614	0.00337924	0.0684494
HeAn_C_8861	5.07392	2.98147	0.00338488	0.0684494
HeAn_C_4381	5.07364	1.20413	0.00338571	0.0684494
HeAn_C_259	5.07323	0.947648	0.00338695	0.0684494
HeAn_S_16940	5.06755	1.71163	0.00340392	0.0686415
HeAn_S_27635	5.06486	0.834034	0.003412	0.0686479
HeAn_S_35316	5.0646	1.4156	0.0034128	0.0686479
HeAn_S_29547	5.06234	1.67775	0.0034196	0.0686814
HeAn_S_40217	5.06115	0.939229	0.00342319	0.0686935
HeAn_C_6532	5.061	0.710063	0.00342363	0.0686935
HeAn_S_28919	5.05752	2.14024	0.00343416	0.0687609
HeAn_S_17725	5.0573	1.99991	0.00343484	0.0687609
HeAn_C_12610	5.05706	1.179	0.00343556	0.0687609
HeAn_C_8386	5.05645	1.23316	0.00343741	0.0687636
HeAn_S_39494	5.05453	2.38244	0.00344326	0.0687936
HeAn_C_6137	5.05426	0.505878	0.00344406	0.0687936
HeAn_C_2780	5.05124	1.23509	0.00345327	0.0688353
HeAn_S_38045	5.05065	1.24475	0.00345507	0.0688353
HeAn_S_16231	5.05031	1.80264	0.0034561	0.0688353
HeAn_S_27650	5.04936	1.21728	0.00345901	0.0688353
HeAn_S_31676	5.04908	1.074	0.00345987	0.0688353
HeAn_S_16205	5.0448	0.517594	0.00347298	0.0690016
HeAn_C_8983	5.0446	1.16262	0.00347358	0.0690016
HeAn_S_20886	5.04396	1.90507	0.00347555	0.0690016
HeAn_S_14860	5.04354	0.521987	0.00347683	0.0690016
HeAn_S_16123	5.04135	1.20349	0.0034836	0.0691017
HeAn_S_16184	5.04006	0.629839	0.00348756	0.0691129
HeAn_C_10502	5.04004	2.89513	0.00348761	0.0691129
HeAn_S_20999	5.03738	1.02132	0.00349585	0.0691745
HeAn_S_34233	5.03675	1.44844	0.00349779	0.0691745
HeAn_S_18472	5.03514	1.22136	0.00350279	0.0691745
HeAn_S_31348	5.03196	3.26797	0.00351267	0.069192
HeAn_S_31414	5.03171	1.79787	0.00351345	0.069192
HeAn_C_11229	5.03151	1.52508	0.00351405	0.069192
HeAn_S_33491	5.03099	0.573503	0.00351567	0.069192
HeAn_N_41661	5.03041	1.32	0.00351748	0.069192
HeAn_S_20239	5.02893	2.16072	0.00352211	0.0692492
HeAn_S_14583	5.02732	0.769222	0.00352712	0.0692797
HeAn_S_35165	5.02386	3.74318	0.00353795	0.0694141
HeAn_C_2275	5.02271	0.413565	0.00354158	0.0694141
HeAn_C_1134	5.02188	1.12079	0.00354418	0.0694141
HeAn_C_4771	5.02183	2.0774	0.00354435	0.0694141
HeAn_S_34847	5.01871	5.03655	0.00355415	0.0695383
HeAn_C_7771	5.01695	1.85425	0.00355971	0.0695791
HeAn_S_22074	5.01561	2.27106	0.00356396	0.0695821
HeAn_N_41173	5.01501	1.91301	0.00356587	0.0695821
HeAn_S_19404	5.01416	0.554785	0.00356853	0.0695821
HeAn_S_33092	5.01155	2.90382	0.00357682	0.0697098
HeAn_S_27086	5.01015	0.714574	0.00358127	0.0697155
HeAn_S_24147	5.0089	1.15123	0.00358526	0.0697155
HeAn_C_12665	5.00689	0.771481	0.00359166	0.0697337
HeAn_C_10819	5.00219	2.12752	0.00360673	0.0698851
HeAn_C_182	5.00107	1.40996	0.00361032	0.0698896
HeAn_S_38721	5.00103	1.31235	0.00361044	0.0698896
HeAn_C_6303	4.99759	1.87582	0.0036215	0.0700022
HeAn_C_2069	4.99554	0.936929	0.00362813	0.0700469
HeAn_S_27821	4.99497	0.617243	0.00362995	0.0700469
HeAn_C_11294	4.99444	0.762602	0.00363167	0.0700469
HeAn_S_14869	4.99417	0.928684	0.00363254	0.0700469
HeAn_S_37577	4.99266	2.15879	0.00363743	0.0701074
HeAn_C_6700	4.99136	0.781616	0.00364165	0.0701551
HeAn_C_10855	4.98914	1.86151	0.00364886	0.0702205
HeAn_S_29179	4.98813	0.866281	0.00365216	0.0702205
HeAn_S_28904	4.98762	1.90694	0.0036538	0.0702205
HeAn_S_32180	4.98571	1.89362	0.00366004	0.0702418
HeAn_S_20240	4.98513	2.00304	0.00366191	0.0702418
HeAn_S_32902	4.98456	1.74094	0.00366377	0.0702439
HeAn_S_32441	4.98196	3.29404	0.0036723	0.0703537
HeAn_C_2606	4.98121	1.51611	0.00367476	0.0703537
HeAn_S_16390	4.9802	0.983024	0.00367807	0.0703723
HeAn_C_571	4.9784	1.65047	0.00368396	0.0703886
HeAn_S_18456	4.9784	1.44168	0.00368399	0.0703886
HeAn_S_14294	4.97798	0.885026	0.00368536	0.0703886
HeAn_N_41610	4.97726	0.697124	0.00368772	0.0704002
HeAn_S_21902	4.97588	1.04253	0.00369227	0.07042
HeAn_C_11258	4.9698	1.24984	0.00371236	0.0705983
HeAn_S_27018	4.96836	1.05723	0.00371716	0.0705983
HeAn_N_41548	4.96289	0.6629	0.00373537	0.0705983
HeAn_C_3588	4.96238	1.09098	0.00373707	0.0705983
HeAn_S_17769	4.96218	0.900381	0.00373776	0.0705983
HeAn_C_7719	4.96139	0.6514	0.0037404	0.0705983
HeAn_S_16798	4.95996	0.968477	0.00374517	0.0705983
HeAn_S_23761	4.95983	1.14246	0.00374562	0.0705983
HeAn_C_4373	4.95558	0.493177	0.0037599	0.070774
HeAn_C_3016	4.95548	0.628712	0.00376024	0.070774
HeAn_S_36766	4.95418	1.42205	0.00376462	0.0708153
HeAn_N_41722	4.95357	0.719551	0.00376666	0.0708153
HeAn_S_26541	4.95109	1.29748	0.00377505	0.0709137
HeAn_C_6288	4.94896	1.27319	0.00378226	0.0709223
HeAn_S_15540	4.9476	1.87876	0.00378688	0.0709297
HeAn_S_27776	4.94682	0.611949	0.00378953	0.0709297
HeAn_S_28589	4.9465	1.21847	0.00379061	0.0709297
HeAn_S_33641	4.94564	1.54622	0.00379353	0.0709297
HeAn_S_15913	4.94475	2.78767	0.00379655	0.0709297
HeAn_S_17558	4.94472	1.17992	0.00379666	0.0709297
HeAn_C_2938	4.94468	0.820382	0.00379681	0.0709297
HeAn_C_3942	4.94158	1.44173	0.00380737	0.0710609
HeAn_C_921	4.93964	1.07137	0.00381401	0.0710755
HeAn_C_3982	4.93957	0.68815	0.00381424	0.0710755
HeAn_S_17856	4.93607	0.864984	0.00382624	0.0711811
HeAn_S_31589	4.93523	1.22147	0.00382912	0.0711925
HeAn_C_2251	4.93375	0.580706	0.00383421	0.0711925
HeAn_S_30679	4.93123	0.836156	0.00384291	0.0712362
HeAn_S_38517	4.92794	1.40617	0.00385429	0.0713162
HeAn_S_22392	4.92756	0.68851	0.00385559	0.0713162
HeAn_C_10429	4.92727	0.794515	0.00385662	0.0713162
HeAn_S_19338	4.92676	2.17022	0.00385839	0.0713162
HeAn_C_10795	4.92538	0.410509	0.00386316	0.0713443
HeAn_C_2359	4.92466	0.663963	0.00386566	0.0713443
HeAn_C_722	4.92427	0.828362	0.00386703	0.0713443
HeAn_S_27395	4.91963	0.677979	0.00388319	0.071428
HeAn_S_19627	4.91836	0.546001	0.00388764	0.071428
HeAn_S_19291	4.9182	0.958528	0.00388819	0.071428
HeAn_S_24857	4.91732	1.24283	0.00389128	0.071428
HeAn_S_25899	4.91716	2.88353	0.00389184	0.071428
HeAn_C_6372	4.91702	0.903232	0.00389235	0.071428
HeAn_S_30611	4.91685	1.4305	0.00389293	0.071428
HeAn_C_12318	4.91548	3.7498	0.00389774	0.0714835
HeAn_C_4765	4.91443	0.48521	0.00390141	0.0715158
HeAn_S_38207	4.91396	0.943743	0.00390307	0.0715158
HeAn_C_4870	4.91248	1.93331	0.00390828	0.0715725
HeAn_S_31191	4.91164	0.926199	0.00391125	0.0715725
HeAn_C_1891	4.91127	1.28507	0.00391254	0.0715725
HeAn_C_2086	4.91106	2.1036	0.0039133	0.0715725
HeAn_C_830	4.90885	1.82389	0.0039211	0.071681
HeAn_S_38293	4.90836	2.19435	0.00392281	0.071681
HeAn_S_32947	4.90629	1.04129	0.00393016	0.0717377
HeAn_S_37986	4.90547	2.71168	0.00393306	0.0717377
HeAn_S_28487	4.90495	0.950329	0.00393491	0.0717387
HeAn_S_37081	4.90374	2.71107	0.00393918	0.071784
HeAn_S_31224	4.90128	1.82235	0.00394793	0.0718285
HeAn_C_1489	4.901	1.3689	0.00394893	0.0718285
HeAn_S_39327	4.90054	3.3241	0.00395058	0.0718285
HeAn_C_10773	4.8963	1.88227	0.00396574	0.0720287
HeAn_C_6952	4.89236	1.24662	0.00397987	0.0720953
HeAn_S_28843	4.89165	0.911856	0.00398243	0.0720953
HeAn_S_27138	4.8913	0.86365	0.00398368	0.0720953
HeAn_C_5874	4.8909	1.98243	0.00398512	0.0720953
HeAn_C_4945	4.89043	0.750561	0.00398682	0.0720953
HeAn_C_10073	4.88942	2.05061	0.00399045	0.072101
HeAn_S_36607	4.88913	0.782248	0.00399149	0.072101
HeAn_S_18550	4.88885	0.896569	0.00399253	0.072101
HeAn_S_18667	4.88705	0.960641	0.00399903	0.0721534
HeAn_C_8047	4.88488	1.19859	0.00400688	0.0721864
HeAn_S_18821	4.88464	0.9357	0.00400773	0.0721864
HeAn_C_10549	4.88455	0.556108	0.00400805	0.0721864
HeAn_S_22207	4.87722	3.56254	0.00403474	0.072465
HeAn_S_15805	4.87682	0.893647	0.0040362	0.072465
HeAn_C_10591	4.8748	1.23023	0.0040436	0.072465
HeAn_S_38934	4.87455	0.513802	0.0040445	0.072465
HeAn_S_17551	4.87429	1.19574	0.00404546	0.072465
HeAn_C_4322	4.87387	2.49371	0.00404701	0.072465
HeAn_S_28282	4.8721	0.659179	0.00405348	0.0724979
HeAn_S_32499	4.87083	0.769927	0.00405815	0.0725266
HeAn_S_28107	4.86977	1.87112	0.00406204	0.0725266
HeAn_C_7826	4.86957	1.00185	0.00406279	0.0725266
HeAn_S_17212	4.8685	0.631196	0.00406672	0.0725588
HeAn_C_3218	4.86613	0.561484	0.0040755	0.0726826
HeAn_S_13245	4.86424	1.00367	0.00408247	0.0726826
HeAn_S_26233	4.86059	1.19237	0.00409604	0.0728095
HeAn_C_6255	4.85883	1.33792	0.00410256	0.0728095
HeAn_S_37147	4.85538	2.47636	0.00411543	0.0729089
HeAn_C_1948	4.8518	1.92052	0.00412883	0.0729887
HeAn_C_301	4.85145	2.72248	0.00413016	0.0729887
HeAn_C_599	4.85075	1.28099	0.0041328	0.0729887
HeAn_C_6730	4.85032	2.40616	0.00413441	0.0729887
HeAn_C_10978	4.8503	0.676444	0.00413449	0.0729887
HeAn_S_32886	4.84948	0.677477	0.00413754	0.0729924
HeAn_B_41015	4.84803	0.661715	0.00414301	0.0730106
HeAn_S_16721	4.84603	1.47861	0.00415057	0.0730232
HeAn_S_23252	4.84495	0.828721	0.00415465	0.0730232
HeAn_S_37649	4.84426	2.23277	0.00415725	0.0730368
HeAn_S_26414	4.84104	0.659157	0.00416943	0.0731212
HeAn_S_30166	4.83849	1.11715	0.00417913	0.0731212
HeAn_S_27262	4.838	1.95947	0.00418098	0.0731212
HeAn_C_3636	4.83794	1.32179	0.00418121	0.0731212
HeAn_S_18047	4.8378	0.843443	0.00418174	0.0731212
HeAn_S_40312	4.83542	0.697318	0.00419081	0.0731212
HeAn_S_19087	4.83254	1.00912	0.00420182	0.0731212
HeAn_C_8425	4.83232	0.848972	0.00420268	0.0731212
HeAn_C_2017	4.83224	1.00684	0.00420298	0.0731212
HeAn_N_41438	4.83224	3.35989	0.00420298	0.0731212
HeAn_S_30992	4.83208	1.39542	0.00420358	0.0731212
HeAn_S_20804	4.83206	0.626576	0.00420366	0.0731212
HeAn_S_20874	4.83107	0.822487	0.00420747	0.0731212
HeAn_S_23730	4.83103	0.53101	0.00420763	0.0731212
HeAn_S_15706	4.82965	2.37586	0.00421292	0.0731588
HeAn_C_5547	4.82951	1.31537	0.00421344	0.0731588
HeAn_S_36491	4.82734	0.462893	0.00422181	0.0732517
HeAn_C_10840	4.82717	1.22756	0.00422244	0.0732517
HeAn_N_41743	4.82426	4.49367	0.00423369	0.0733304
HeAn_C_10104	4.82353	0.720664	0.00423651	0.0733304
HeAn_S_40911	4.82281	0.66506	0.0042393	0.0733304
HeAn_C_3981	4.81906	1.49667	0.00425381	0.0733832
HeAn_S_26981	4.81583	0.775894	0.00426638	0.0734951
HeAn_N_41211	4.81551	0.565612	0.00426762	0.0734951
HeAn_S_16008	4.81244	1.3172	0.00427963	0.0735791
HeAn_C_12540	4.81142	0.607751	0.00428361	0.0735791
HeAn_C_5781	4.81116	0.7608	0.00428462	0.0735791
HeAn_C_4829	4.81076	1.44124	0.00428617	0.0735791
HeAn_S_16835	4.81039	0.968967	0.00428765	0.0735791
HeAn_S_39681	4.80972	0.641494	0.00429025	0.0735791
HeAn_S_35458	4.80897	3.45162	0.00429321	0.0735791
HeAn_S_33560	4.8085	1.57769	0.00429503	0.0735791
HeAn_C_12259	4.80785	0.487785	0.00429759	0.0735791
HeAn_S_34579	4.8077	0.404137	0.00429818	0.0735791
HeAn_S_34506	4.80498	3.50596	0.00430891	0.0736684
HeAn_C_5892	4.80298	0.936802	0.00431678	0.0737401
HeAn_C_12060	4.80236	0.763935	0.00431922	0.0737504
HeAn_C_2142	4.80159	0.689367	0.00432228	0.0737506
HeAn_S_18860	4.79667	1.89861	0.0043418	0.0740019
HeAn_C_2111	4.79328	2.53657	0.00435531	0.0740895
HeAn_S_34732	4.79318	0.635546	0.00435571	0.0740895
HeAn_C_2510	4.79187	1.24757	0.00436094	0.0741156
HeAn_C_5369	4.79108	2.28131	0.00436408	0.0741375
HeAn_N_41601	4.78945	0.710329	0.00437061	0.0741883
HeAn_S_38474	4.78895	0.488741	0.00437261	0.0741883
HeAn_C_638	4.78828	1.77475	0.00437529	0.0742024
HeAn_C_3086	4.78765	0.52138	0.00437783	0.074214
HeAn_S_24946	4.78706	2.60215	0.0043802	0.0742211
HeAn_C_1032	4.78618	0.496678	0.00438373	0.0742211
HeAn_S_23491	4.78527	2.17175	0.00438742	0.074251
HeAn_C_11969	4.78447	0.980486	0.00439063	0.0742741
HeAn_C_2988	4.78386	1.51722	0.00439307	0.0742839
HeAn_C_1424	4.78116	1.10202	0.00440399	0.074388
HeAn_S_19895	4.77999	0.615144	0.00440873	0.074388
HeAn_S_26178	4.77939	1.24647	0.00441112	0.074388
HeAn_S_19405	4.77867	0.581465	0.00441406	0.074388
HeAn_S_30328	4.77641	0.703605	0.00442321	0.0744199
HeAn_S_32241	4.77501	1.64536	0.00442894	0.0744199
HeAn_S_15039	4.77386	1.6501	0.00443361	0.0744199
HeAn_S_38460	4.77367	0.444509	0.00443438	0.0744199
HeAn_S_16745	4.77354	1.20556	0.00443489	0.0744199
HeAn_S_33983	4.77253	1.13692	0.00443903	0.0744199
HeAn_C_12463	4.77182	0.93508	0.00444193	0.0744199
HeAn_S_33031	4.77028	0.955865	0.00444822	0.0744771
HeAn_S_14109	4.77007	1.31617	0.00444906	0.0744771
HeAn_S_16526	4.76951	0.388259	0.00445136	0.0744846
HeAn_C_5511	4.76606	3.04188	0.00446549	0.0745401
HeAn_C_4990	4.76574	2.51498	0.00446681	0.0745401
HeAn_C_2540	4.76551	0.567196	0.00446776	0.0745401
HeAn_C_3541	4.76409	1.16296	0.0044736	0.0745401
HeAn_S_33335	4.76362	1.57419	0.00447555	0.0745401
HeAn_S_16263	4.76321	0.83386	0.00447723	0.0745401
HeAn_S_15399	4.76217	0.844376	0.0044815	0.0745401
HeAn_C_6108	4.76149	0.838296	0.00448431	0.0745401
HeAn_C_9271	4.76129	2.38552	0.00448517	0.0745401
HeAn_C_6581	4.76102	2.51194	0.00448627	0.0745401
HeAn_C_5283	4.7602	3.85213	0.00448965	0.0745505
HeAn_S_15975	4.75952	0.747083	0.00449247	0.0745505
HeAn_C_11752	4.75952	0.486876	0.00449247	0.0745505
HeAn_S_26048	4.75856	1.02524	0.00449642	0.0745851
HeAn_B_41034	4.75701	1.20345	0.00450285	0.0745912
HeAn_S_20314	4.7564	0.558086	0.0045054	0.0745912
HeAn_S_31695	4.75546	1.30628	0.00450929	0.0745912
HeAn_S_37035	4.75495	0.821762	0.00451141	0.0745912
HeAn_S_31738	4.75436	0.955539	0.00451387	0.0745912
HeAn_C_10118	4.75134	0.953071	0.00452644	0.0746817
HeAn_C_9973	4.74933	1.10378	0.00453485	0.0747564
HeAn_S_13913	4.74906	1.80263	0.00453599	0.0747564
HeAn_S_37806	4.74778	1.97215	0.00454133	0.0747564
HeAn_C_9198	4.74758	1.88364	0.00454216	0.0747564
HeAn_S_34365	4.74541	2.32589	0.00455128	0.0747848
HeAn_S_20263	4.74377	1.93719	0.00455817	0.0748176
HeAn_S_30921	4.74203	1.44621	0.00456549	0.0748639
HeAn_S_17624	4.74153	0.87525	0.00456759	0.0748677
HeAn_C_3467	4.74032	1.394	0.00457268	0.0749038
HeAn_S_28262	4.73968	0.985588	0.00457539	0.0749038
HeAn_S_20923	4.73595	2.96905	0.00459121	0.0750391
HeAn_C_7703	4.73328	1.23336	0.00460252	0.0750952
HeAn_C_9752	4.73316	1.35986	0.00460303	0.0750952
HeAn_S_26456	4.73207	0.396031	0.00460768	0.0750952
HeAn_S_16404	4.73108	2.74503	0.00461191	0.0751031
HeAn_S_23874	4.72989	1.03364	0.00461697	0.0751146
HeAn_N_41756	4.72791	0.696045	0.00462543	0.0751174
HeAn_C_5606	4.72751	0.579986	0.00462713	0.0751174
HeAn_S_28362	4.72492	1.16812	0.00463824	0.0751329
HeAn_C_12043	4.7237	3.35382	0.00464348	0.0751595
HeAn_S_19015	4.71934	0.752256	0.00466228	0.0753614
HeAn_S_17079	4.71835	0.876787	0.00466656	0.0753614
HeAn_S_35103	4.71833	1.66678	0.00466664	0.0753614
HeAn_C_759	4.71802	0.630491	0.00466799	0.0753614
HeAn_S_24535	4.71781	2.34658	0.00466886	0.0753614
HeAn_C_1915	4.71776	1.75994	0.0046691	0.0753614
HeAn_N_41394	4.71537	0.987927	0.00467945	0.0754282
HeAn_C_7051	4.71429	0.591053	0.00468412	0.0754282
HeAn_S_18376	4.71412	0.834179	0.00468488	0.0754282
HeAn_C_1960	4.71353	2.28022	0.00468744	0.0754282
HeAn_S_35888	4.71242	0.588604	0.00469226	0.0754619
HeAn_C_7663	4.70954	0.619659	0.00470479	0.0755958
HeAn_S_36753	4.70921	0.737163	0.00470625	0.0755958
HeAn_S_34765	4.70812	0.770585	0.00471101	0.0756208
HeAn_C_3584	4.7064	1.4361	0.0047185	0.0757018
HeAn_C_12550	4.70446	0.645761	0.004727	0.0757857
HeAn_S_20230	4.70253	1.06194	0.00473551	0.0758188
HeAn_S_36648	4.70114	2.70329	0.00474161	0.0758601
HeAn_S_35118	4.70057	1.59068	0.00474414	0.0758702
HeAn_S_26854	4.69934	1.03762	0.00474955	0.0759045
HeAn_S_15647	4.69922	0.781109	0.00475007	0.0759045
HeAn_S_13489	4.69383	0.638054	0.00477392	0.0761341
HeAn_C_11268	4.69198	1.61426	0.00478216	0.0761745
HeAn_S_15392	4.69136	0.904655	0.00478489	0.0761878
HeAn_S_22751	4.69034	0.629499	0.00478942	0.0761995
HeAn_S_22219	4.68889	0.694897	0.00479589	0.0762722
HeAn_S_24421	4.68729	1.37961	0.00480305	0.0763255
HeAn_C_2917	4.68579	0.682679	0.00480975	0.0763715
HeAn_C_647	4.68498	2.55163	0.00481335	0.0763984
HeAn_C_12477	4.68444	0.570126	0.00481579	0.0764068
HeAn_C_8203	4.68341	0.753481	0.00482041	0.0764499
HeAn_C_11233	4.68248	1.08487	0.00482458	0.0764542
HeAn_S_20673	4.68233	0.835961	0.00482527	0.0764542
HeAn_S_24463	4.68122	1.14897	0.00483026	0.0764542
HeAn_C_5214	4.68076	0.932763	0.00483234	0.0764542
HeAn_S_21816	4.68038	0.934502	0.00483402	0.0764542
HeAn_C_10877	4.67969	0.971197	0.00483715	0.0764665
HeAn_C_7689	4.67919	1.2766	0.00483939	0.0764665
HeAn_S_40041	4.67862	2.15803	0.00484198	0.0764665
HeAn_C_2041	4.67664	1.37171	0.00485088	0.0764665
HeAn_C_11049	4.67639	0.748325	0.00485201	0.0764665
HeAn_S_22111	4.67633	1.85566	0.0048523	0.0764665
HeAn_S_24330	4.67519	1.96807	0.00485745	0.0764665
HeAn_C_2207	4.67499	1.19563	0.00485838	0.0764665
HeAn_S_19536	4.67314	0.831769	0.00486673	0.0764665
HeAn_C_10359	4.67216	0.633882	0.00487119	0.0764665
HeAn_S_16449	4.67214	0.471017	0.00487128	0.0764665
HeAn_S_22498	4.67203	0.448751	0.00487178	0.0764665
HeAn_S_18142	4.67169	1.27759	0.00487333	0.0764665
HeAn_S_38659	4.6699	0.623164	0.00488146	0.0764665
HeAn_C_8757	4.66969	0.439151	0.00488245	0.0764665
HeAn_C_936	4.66934	0.704014	0.00488402	0.0764665
HeAn_S_18966	4.66869	0.92262	0.004887	0.0764665
HeAn_C_3320	4.66836	0.947917	0.00488848	0.0764665
HeAn_S_25816	4.66832	2.50658	0.00488867	0.0764665
HeAn_N_41710	4.66757	0.878048	0.00489208	0.0764679
HeAn_C_8621	4.66241	2.25916	0.00491569	0.0767173
HeAn_C_1861	4.66166	0.639838	0.00491915	0.0767414
HeAn_C_11266	4.65792	2.00558	0.00493637	0.0768308
HeAn_S_40314	4.65351	0.462369	0.00495676	0.0771183
HeAn_S_26224	4.65	0.652886	0.00497307	0.0772573
HeAn_S_27906	4.64959	2.58728	0.00497496	0.0772573
HeAn_C_3416	4.64899	2.53183	0.00497773	0.0772573
HeAn_C_4969	4.64854	0.882297	0.00497983	0.0772573
HeAn_C_1442	4.64775	0.899193	0.00498353	0.0772573
HeAn_S_18947	4.64744	1.39778	0.00498496	0.0772573
HeAn_S_14981	4.64476	1.13283	0.00499751	0.0773621
HeAn_S_32869	4.64145	1.08813	0.005013	0.0774524
HeAn_S_14322	4.63885	1.80013	0.00502524	0.0775118
HeAn_S_33836	4.63854	1.26864	0.0050267	0.0775118
HeAn_S_34792	4.63795	0.853478	0.00502945	0.0775118
HeAn_C_2816	4.63631	1.2733	0.00503722	0.0775118
HeAn_C_11984	4.63617	0.919098	0.00503787	0.0775118
HeAn_S_38345	4.63418	1.48243	0.00504727	0.0775118
HeAn_S_34628	4.63404	1.67727	0.00504791	0.0775118
HeAn_S_37735	4.63291	0.625934	0.00505326	0.0775118
HeAn_S_37311	4.63136	1.07597	0.00506064	0.0775356
HeAn_S_37906	4.63054	0.400172	0.00506451	0.0775356
HeAn_S_14242	4.63008	1.01758	0.00506671	0.0775356
HeAn_B_41048	4.6278	0.569743	0.00507755	0.0776421
HeAn_S_36147	4.62676	0.568606	0.00508253	0.0776592
HeAn_C_2415	4.62546	1.03738	0.00508872	0.0777242
HeAn_C_7006	4.62378	1.93199	0.00509676	0.077758
HeAn_S_20169	4.62191	1.13123	0.00510572	0.0777934
HeAn_S_28043	4.62127	0.964298	0.00510877	0.0777934
HeAn_S_39572	4.62034	0.747484	0.00511324	0.0778023
HeAn_S_23314	4.61988	0.759234	0.00511546	0.0778066
HeAn_S_13044	4.6166	0.977685	0.00513122	0.0779848
HeAn_C_1547	4.61535	0.756838	0.00513729	0.0779848
HeAn_S_35489	4.61463	0.685424	0.00514074	0.0779848
HeAn_C_8731	4.61462	1.77285	0.00514079	0.0779848
HeAn_C_12526	4.61376	0.513209	0.00514497	0.0780188
HeAn_C_10009	4.6119	1.2954	0.00515398	0.0780868
HeAn_S_25652	4.61162	0.877722	0.0051553	0.0780868
HeAn_C_12175	4.61045	1.42374	0.00516097	0.0781432
HeAn_C_7367	4.60779	1.57333	0.00517392	0.0781709
HeAn_C_2070	4.60649	0.634578	0.00518024	0.0781709
HeAn_C_6085	4.60551	0.493889	0.00518503	0.0781709
HeAn_S_35609	4.60384	0.407811	0.0051932	0.0782208
HeAn_S_36478	4.6038	1.2344	0.0051934	0.0782208
HeAn_S_13947	4.60252	1.3778	0.00519968	0.0782272
HeAn_S_29936	4.59847	1.50829	0.00521954	0.0784158
HeAn_S_32582	4.59777	0.868199	0.005223	0.0784158
HeAn_S_26409	4.59775	0.713725	0.00522306	0.0784158
HeAn_C_2772	4.59396	2.38246	0.00524179	0.0786249
HeAn_C_4344	4.59227	1.70496	0.00525013	0.078707
HeAn_S_26885	4.58881	2.6597	0.0052673	0.0788413
HeAn_S_14808	4.58864	1.08823	0.00526815	0.0788413
HeAn_S_16073	4.58801	0.956743	0.00527127	0.0788413
HeAn_C_5491	4.58652	0.645516	0.00527871	0.0788836
HeAn_C_2891	4.58478	0.554474	0.00528736	0.0789834
HeAn_S_34321	4.58363	1.53763	0.00529309	0.079023
HeAn_S_33037	4.5818	0.398353	0.00530225	0.0791109
HeAn_C_155	4.5815	0.591841	0.00530378	0.0791109
HeAn_S_26746	4.58094	0.677088	0.00530657	0.0791231
HeAn_S_13830	4.57952	1.78837	0.00531369	0.0791704
HeAn_C_11472	4.57745	2.36612	0.00532409	0.0792185
HeAn_S_18401	4.57581	0.951935	0.00533235	0.0792185
HeAn_S_26949	4.57442	2.62386	0.00533936	0.0792185
HeAn_S_27893	4.57397	0.942548	0.00534166	0.0792185
HeAn_S_18740	4.57098	0.709942	0.00535678	0.0792185
HeAn_C_11949	4.5709	0.830026	0.00535717	0.0792185
HeAn_S_30147	4.57031	0.965551	0.00536018	0.0792185
HeAn_C_5211	4.57023	1.42519	0.0053606	0.0792185
HeAn_S_17762	4.56887	0.667887	0.00536746	0.0792185
HeAn_C_5588	4.56749	0.864285	0.0053745	0.0792185
HeAn_S_28352	4.56711	0.615539	0.00537643	0.0792185
HeAn_C_10384	4.56636	0.548876	0.00538024	0.0792185
HeAn_S_36366	4.56632	0.627361	0.00538046	0.0792185
HeAn_C_9747	4.5645	0.795471	0.00538972	0.0792185
HeAn_S_38282	4.56449	2.35067	0.0053898	0.0792185
HeAn_N_41165	4.564	0.555019	0.00539231	0.0792185
HeAn_S_31917	4.56395	0.883862	0.00539254	0.0792185
HeAn_S_40213	4.56374	0.745889	0.00539363	0.0792185
HeAn_S_29432	4.5637	1.17837	0.00539379	0.0792185
HeAn_S_21862	4.56218	1.84163	0.00540159	0.0792185
HeAn_C_10152	4.56213	1.90319	0.00540185	0.0792185
HeAn_S_25546	4.55829	2.2011	0.00542154	0.0794202
HeAn_N_41754	4.55557	0.704015	0.00543554	0.0795672
HeAn_S_23514	4.55157	3.30571	0.00545619	0.079744
HeAn_S_29770	4.55084	0.361623	0.00545995	0.079744
HeAn_S_20099	4.55033	0.753775	0.00546263	0.079744
HeAn_C_11261	4.55	1.25021	0.00546435	0.079744
HeAn_C_7054	4.54827	0.579347	0.00547331	0.079744
HeAn_S_19825	4.54824	0.418312	0.00547346	0.079744
HeAn_C_5945	4.54734	0.513222	0.00547813	0.0797481
HeAn_S_30436	4.54504	0.687128	0.00549011	0.0797876
HeAn_C_4375	4.54499	0.760559	0.00549038	0.0797876
HeAn_C_11834	4.54448	0.729489	0.00549301	0.0797953
HeAn_C_6983	4.54412	1.8557	0.00549489	0.0797953
HeAn_S_36144	4.54285	2.98636	0.00550153	0.0798125
HeAn_S_34037	4.54283	1.036	0.00550164	0.0798125
HeAn_S_38014	4.54275	0.906496	0.00550204	0.0798125
HeAn_S_20116	4.5411	1.35422	0.00551072	0.0799094
HeAn_C_12581	4.53892	1.40194	0.00552215	0.0800008
HeAn_S_14439	4.53818	2.15213	0.00552599	0.0800008
HeAn_S_14723	4.53748	0.616933	0.00552971	0.0800008
HeAn_S_26086	4.53676	1.66869	0.00553347	0.0800008
HeAn_C_6176	4.5367	0.507481	0.00553381	0.0800008
HeAn_C_8653	4.5361	1.38384	0.00553697	0.0800008
HeAn_C_7482	4.53537	2.91237	0.0055408	0.0800195
HeAn_S_24172	4.53473	3.22226	0.00554415	0.0800195
HeAn_C_10266	4.53307	0.793741	0.00555294	0.0800258
HeAn_C_2792	4.53286	2.34203	0.00555402	0.0800258
HeAn_C_6925	4.53274	1.90258	0.00555466	0.0800258
HeAn_S_26741	4.53096	0.77063	0.00556409	0.0800754
HeAn_S_25529	4.52968	0.572355	0.00557086	0.0800986
HeAn_S_40123	4.529	1.55089	0.00557448	0.08011
HeAn_C_6827	4.52801	1.22454	0.00557972	0.0801565
HeAn_C_3930	4.52668	1.08989	0.00558682	0.0801724
HeAn_C_10557	4.52477	0.538261	0.00559695	0.0802567
HeAn_S_38611	4.52351	0.832198	0.00560367	0.0802992
HeAn_S_25376	4.52106	2.86722	0.00561679	0.0803991
HeAn_S_28351	4.51922	0.418372	0.00562662	0.0804469
HeAn_C_2825	4.51805	1.33867	0.00563292	0.0804612
HeAn_C_9486	4.51705	1.27736	0.00563831	0.0804612
HeAn_S_29460	4.51584	1.1932	0.00564479	0.0804612
HeAn_C_4880	4.51583	1.22915	0.00564483	0.0804612
HeAn_S_33898	4.51542	0.773835	0.00564707	0.0804612
HeAn_S_20246	4.51443	4.28675	0.00565238	0.0804797
HeAn_S_19360	4.51328	0.469927	0.00565861	0.0805398
HeAn_S_21671	4.50948	0.621928	0.00567915	0.080766
HeAn_S_21359	4.50936	2.40032	0.00567981	0.080766
HeAn_S_37012	4.50922	2.26728	0.00568054	0.080766
HeAn_C_4632	4.50841	0.673692	0.00568498	0.0808004
HeAn_C_6899	4.50799	0.908258	0.00568725	0.0808041
HeAn_S_14744	4.50679	1.83391	0.00569374	0.0808173
HeAn_N_41290	4.50562	0.779278	0.0057001	0.0808435
HeAn_S_24600	4.5034	1.85727	0.00571222	0.0809235
HeAn_S_32513	4.50311	0.688781	0.00571382	0.0809235
HeAn_S_35018	4.5024	0.525885	0.00571767	0.0809348
HeAn_C_1441	4.50153	1.15905	0.00572244	0.0809599
HeAn_C_10984	4.50039	0.575612	0.00572868	0.0809775
HeAn_S_14772	4.49773	0.658713	0.00574329	0.0810263
HeAn_S_25277	4.49712	0.418234	0.00574664	0.0810375
HeAn_S_22144	4.49592	0.669967	0.00575322	0.0810808
HeAn_S_30567	4.49392	1.23706	0.00576426	0.081166
HeAn_B_41062	4.49335	0.876241	0.00576736	0.081166
HeAn_S_31147	4.48902	0.493178	0.00579135	0.0812765
HeAn_C_7025	4.48898	1.0489	0.00579155	0.0812765
HeAn_S_38386	4.48744	0.985131	0.00580011	0.0812765
HeAn_S_40411	4.48723	2.08	0.00580128	0.0812765
HeAn_C_11812	4.48685	2.57727	0.00580335	0.0812765
HeAn_S_29946	4.48629	1.39049	0.00580646	0.0812885
HeAn_S_22912	4.4853	1.36937	0.00581201	0.0813094
HeAn_S_36125	4.48432	2.49777	0.00581744	0.0813159
HeAn_S_24109	4.48384	1.60583	0.0058201	0.0813159
HeAn_C_9006	4.48376	0.784776	0.00582059	0.0813159
HeAn_C_11652	4.48158	0.898583	0.00583277	0.0813444
HeAn_S_27088	4.48096	1.26303	0.00583622	0.0813533
HeAn_S_18423	4.47948	0.509144	0.00584451	0.0813579
HeAn_S_17585	4.47927	1.2835	0.00584568	0.0813579
HeAn_S_26255	4.47656	1.78223	0.00586091	0.0814818
HeAn_C_5846	4.4754	1.06131	0.00586743	0.0815258
HeAn_S_19158	4.47454	1.008	0.00587226	0.0815396
HeAn_C_9654	4.473	0.595804	0.00588096	0.0815396
HeAn_C_10921	4.47257	0.667387	0.00588336	0.0815396
HeAn_S_25785	4.47065	0.530381	0.00589424	0.0816622
HeAn_C_4133	4.47003	1.99059	0.0058977	0.0816684
HeAn_S_40226	4.46985	0.712242	0.00589876	0.0816684
HeAn_S_16904	4.46888	4.14838	0.00590423	0.0816729
HeAn_S_25340	4.46871	1.58582	0.00590519	0.0816729
HeAn_C_11590	4.46782	4.00004	0.00591022	0.081686
HeAn_S_17204	4.46471	0.494702	0.0059279	0.0818459
HeAn_S_26273	4.46306	1.36703	0.00593734	0.0819103
HeAn_N_41170	4.46261	0.74239	0.00593987	0.0819103
HeAn_S_33201	4.46163	0.434565	0.00594547	0.0819103
HeAn_C_6009	4.46114	1.431	0.00594829	0.0819103
HeAn_S_14967	4.46106	0.657959	0.00594878	0.0819103
HeAn_C_9909	4.46097	1.53506	0.00594925	0.0819103
HeAn_S_25771	4.45857	0.926376	0.005963	0.0819103
HeAn_C_6148	4.45616	0.635908	0.00597684	0.0820134
HeAn_S_37930	4.45534	1.08221	0.00598155	0.0820317
HeAn_S_25780	4.45522	4.06463	0.00598227	0.0820317
HeAn_C_12809	4.45293	0.671157	0.00599545	0.0821282
HeAn_S_39443	4.45217	0.614151	0.00599982	0.082136
HeAn_C_705	4.45017	1.90356	0.00601141	0.0822074
HeAn_C_11637	4.4489	0.761199	0.00601873	0.082275
HeAn_S_34142	4.44781	1.51494	0.00602509	0.082275
HeAn_C_5565	4.44745	0.649546	0.00602718	0.082275
HeAn_C_12811	4.44614	0.738839	0.00603479	0.0823017
HeAn_S_15396	4.44536	2.00572	0.00603929	0.0823217
HeAn_S_20453	4.44518	0.820618	0.00604036	0.0823217
HeAn_S_39251	4.44474	0.666629	0.00604292	0.0823286
HeAn_C_6034	4.44248	0.770599	0.00605609	0.0823682
HeAn_S_19265	4.44046	2.88405	0.00606789	0.0824727
HeAn_S_34504	4.43785	0.523439	0.0060832	0.0825654
HeAn_S_28730	4.43646	1.25028	0.00609135	0.0825654
HeAn_S_39582	4.43637	0.605608	0.00609189	0.0825654
HeAn_S_17851	4.4363	1.12982	0.00609231	0.0825654
HeAn_C_446	4.43534	0.710302	0.00609797	0.0825654
HeAn_N_41295	4.43504	1.15112	0.00609969	0.0825654
HeAn_C_7904	4.4349	2.71642	0.00610056	0.0825654
HeAn_S_25056	4.43437	0.479006	0.00610363	0.0825654
HeAn_C_12608	4.43417	1.1077	0.00610484	0.0825654
HeAn_S_19988	4.43398	1.02318	0.00610594	0.0825654
HeAn_S_17824	4.43272	1.20969	0.00611338	0.0825654
HeAn_S_15533	4.4323	0.648197	0.00611588	0.0825654
HeAn_C_7186	4.4298	1.34984	0.00613063	0.0827271
HeAn_S_24095	4.42847	1.46089	0.0061385	0.0827594
HeAn_C_6982	4.42595	1.91848	0.0061535	0.0827946
HeAn_C_12885	4.4251	1.01242	0.00615852	0.0828343
HeAn_S_25341	4.42419	4.39669	0.00616396	0.0828554
HeAn_B_41820	4.4235	0.465752	0.00616806	0.0828751
HeAn_C_8975	4.42295	0.812512	0.00617134	0.0828751
HeAn_S_35311	4.42286	1.31025	0.00617188	0.0828751
HeAn_S_13914	4.42	1.84249	0.00618895	0.0830039
HeAn_S_14043	4.41987	0.8048	0.00618975	0.0830039
HeAn_S_21390	4.41554	0.80148	0.00621574	0.0832546
HeAn_S_38091	4.41537	2.02729	0.00621675	0.0832546
HeAn_C_1732	4.41489	0.659502	0.00621965	0.083258
HeAn_C_11137	4.40802	1.17686	0.00626114	0.0836275
HeAn_S_33026	4.40766	1.95057	0.00626331	0.0836275
HeAn_S_32302	4.40712	2.14143	0.00626659	0.0836275
HeAn_C_3339	4.40697	1.93163	0.00626753	0.0836275
HeAn_C_5294	4.40602	1.26124	0.00627327	0.0836475
HeAn_S_21721	4.40447	0.540423	0.00628273	0.0836898
HeAn_N_41315	4.40392	0.658626	0.00628608	0.0836898
HeAn_C_6067	4.4038	0.58231	0.0062868	0.0836898
HeAn_S_37337	4.40258	1.39509	0.00629423	0.0837331
HeAn_S_20692	4.40166	0.887907	0.00629982	0.0837797
HeAn_S_23125	4.40034	2.05362	0.0063079	0.0838071
HeAn_S_28710	4.40011	0.957632	0.00630935	0.0838071
HeAn_C_7899	4.39975	0.695807	0.00631154	0.0838071
HeAn_C_5811	4.39681	1.25763	0.00632957	0.0839249
HeAn_S_39217	4.39542	0.446379	0.00633807	0.0839599
HeAn_S_20345	4.39536	1.86279	0.00633849	0.0839599
HeAn_S_25754	4.39165	2.75246	0.00636135	0.0841155
HeAn_C_10710	4.38711	2.28253	0.00638942	0.0843097
HeAn_S_29367	4.38682	1.99117	0.00639125	0.0843097
HeAn_N_41755	4.38647	0.612176	0.00639345	0.0843097
HeAn_C_3663	4.38516	0.566868	0.00640155	0.0843494
HeAn_S_20189	4.3844	1.02144	0.00640632	0.0843818
HeAn_S_18361	4.38409	1.13832	0.00640821	0.0843818
HeAn_C_5962	4.38324	0.412653	0.00641349	0.0843959
HeAn_C_11958	4.38066	0.636344	0.00642965	0.0845221
HeAn_C_9863	4.38036	1.65464	0.00643151	0.0845221
HeAn_S_35416	4.37998	1.91265	0.00643387	0.0845254
HeAn_C_5586	4.37949	1.37809	0.00643692	0.0845275
HeAn_S_29213	4.37927	0.539115	0.00643831	0.0845275
HeAn_S_23623	4.37723	0.989147	0.00645114	0.0846414
HeAn_C_10869	4.3716	1.40069	0.0064866	0.0848023
HeAn_S_27332	4.37159	1.31952	0.00648666	0.0848023
HeAn_C_799	4.37046	0.807927	0.00649379	0.0848402
HeAn_S_23222	4.36936	0.604683	0.00650072	0.084847
HeAn_C_3876	4.36904	0.81232	0.00650277	0.084847
HeAn_C_6945	4.36866	0.46928	0.00650515	0.0848504
HeAn_C_5638	4.36742	0.738767	0.00651303	0.084898
HeAn_S_36578	4.36539	1.57313	0.00652591	0.085018
HeAn_S_24601	4.36195	1.38151	0.00654783	0.0851856
HeAn_B_41019	4.36083	2.63952	0.00655501	0.0852164
HeAn_C_9392	4.36049	0.441859	0.00655717	0.0852164
HeAn_C_4203	4.36019	1.11149	0.00655911	0.0852164
HeAn_S_30172	4.35918	0.457198	0.00656561	0.0852164
HeAn_C_8793	4.35867	0.671838	0.00656887	0.0852164
HeAn_S_14816	4.35836	0.598532	0.00657084	0.0852164
HeAn_S_15894	4.35828	1.4818	0.00657131	0.0852164
HeAn_C_10092	4.35793	1.56546	0.00657358	0.0852164
HeAn_S_14373	4.35697	0.359698	0.00657973	0.0852526
HeAn_S_29062	4.35683	1.43164	0.00658062	0.0852526
HeAn_S_15288	4.3562	1.40807	0.00658471	0.085278
HeAn_C_12221	4.35549	0.528276	0.00658929	0.0852928
HeAn_S_30492	4.35434	1.51958	0.00659665	0.0853361
HeAn_C_2936	4.35274	1.0039	0.00660696	0.0853361
HeAn_S_13411	4.35203	1.11904	0.00661154	0.0853361
HeAn_C_5732	4.35192	0.480181	0.00661224	0.0853361
HeAn_S_25237	4.35166	1.88688	0.00661396	0.0853361
HeAn_S_29401	4.35142	2.29104	0.0066155	0.0853361
HeAn_S_14820	4.35088	0.678319	0.00661898	0.0853361
HeAn_C_4072	4.34821	2.57836	0.0066363	0.085477
HeAn_C_11062	4.34718	0.575336	0.00664296	0.0854846
HeAn_C_4364	4.3468	1.09541	0.00664541	0.0854846
HeAn_C_3259	4.34513	0.858578	0.00665626	0.0855496
HeAn_C_11535	4.34488	0.557083	0.00665792	0.0855496
HeAn_S_21727	4.344	1.90021	0.00666362	0.0855654
HeAn_C_3465	4.34387	0.619144	0.0066645	0.0855654
HeAn_C_6321	4.3414	2.12566	0.00668057	0.0856442
HeAn_S_15069	4.34129	1.09025	0.00668131	0.0856442
HeAn_C_10024	4.34008	0.847635	0.00668923	0.0856909
HeAn_S_18064	4.33844	0.904818	0.00669996	0.0857001
HeAn_S_28015	4.33741	1.26031	0.00670672	0.0857001
HeAn_S_32604	4.33687	2.46433	0.00671025	0.0857001
HeAn_S_40009	4.33684	1.08017	0.00671047	0.0857001
HeAn_S_36703	4.33656	0.716496	0.00671234	0.0857001
HeAn_S_17940	4.33506	1.69388	0.00672218	0.0857001
HeAn_C_5646	4.33363	1.29422	0.0067316	0.0857001
HeAn_S_36170	4.33358	0.889437	0.00673194	0.0857001
HeAn_S_14973	4.33291	0.555898	0.00673632	0.0857001
HeAn_S_25088	4.33129	1.45676	0.00674703	0.0857001
HeAn_C_3412	4.33119	2.55523	0.00674771	0.0857001
HeAn_S_30453	4.33108	1.80023	0.00674844	0.0857001
HeAn_S_25133	4.33079	0.464022	0.00675031	0.0857001
HeAn_C_2524	4.32964	1.1284	0.00675793	0.0857223
HeAn_S_38868	4.32846	0.483602	0.00676579	0.0857677
HeAn_S_28233	4.32677	1.58556	0.00677701	0.0858557
HeAn_S_27271	4.32481	0.691231	0.00679003	0.0859121
HeAn_C_2638	4.32382	1.28717	0.00679664	0.085966
HeAn_C_10833	4.32283	2.09746	0.0068032	0.0859974
HeAn_S_40443	4.32054	0.831535	0.00681851	0.0860448
HeAn_S_21941	4.3202	2.27303	0.0068208	0.0860448
HeAn_C_7955	4.31947	0.564287	0.00682568	0.0860448
HeAn_C_12733	4.31938	0.618884	0.00682626	0.0860448
HeAn_S_21949	4.31861	1.38467	0.00683146	0.0860833
HeAn_C_9977	4.31749	0.584577	0.00683898	0.0860968
HeAn_C_11873	4.3166	1.16448	0.00684495	0.086145
HeAn_S_26306	4.31613	0.625254	0.00684812	0.0861578
HeAn_S_38354	4.31448	0.704651	0.00685919	0.0862364
HeAn_S_38094	4.31424	0.7185	0.00686082	0.0862364
HeAn_S_16820	4.31214	1.77298	0.006875	0.0863606
HeAn_S_14979	4.31141	0.527345	0.00687991	0.0863952
HeAn_C_7852	4.31027	1.52217	0.0068876	0.0864471
HeAn_S_28522	4.31016	1.75058	0.00688835	0.0864471
HeAn_C_12204	4.30907	1.54546	0.00689575	0.0865
HeAn_S_32366	4.30764	0.413637	0.00690543	0.0865261
HeAn_S_18317	4.3052	1.15122	0.00692203	0.0866043
HeAn_C_8987	4.30513	1.81798	0.00692247	0.0866043
HeAn_S_20321	4.30314	1.92046	0.00693606	0.0867009
HeAn_S_14014	4.30234	1.49429	0.00694153	0.0867009
HeAn_S_34399	4.30189	0.395096	0.00694459	0.0867009
HeAn_C_7150	4.30178	0.487727	0.00694532	0.0867009
HeAn_S_33293	4.29994	0.74992	0.00695795	0.0867506
HeAn_S_23158	4.2975	0.750551	0.00697465	0.0868701
HeAn_C_4864	4.29717	0.421628	0.00697691	0.0868701
HeAn_C_10471	4.29695	1.26615	0.00697843	0.0868701
HeAn_S_28558	4.29565	2.27078	0.0069874	0.0869016
HeAn_C_7234	4.29279	0.868656	0.00700707	0.0869105
HeAn_S_29233	4.29168	0.983383	0.00701473	0.0869105
HeAn_C_4833	4.29162	0.999357	0.00701519	0.0869105
HeAn_S_27207	4.29146	1.19525	0.0070163	0.0869105
HeAn_S_14899	4.29102	0.584997	0.00701931	0.0869105
HeAn_C_7425	4.2907	1.52971	0.00702151	0.0869105
HeAn_C_3102	4.29056	1.07381	0.00702248	0.0869105
HeAn_S_23484	4.28903	3.69106	0.00703308	0.0869888
HeAn_C_10955	4.28898	2.55463	0.00703345	0.0869888
HeAn_C_6222	4.28615	0.791479	0.0070531	0.0870771
HeAn_S_29059	4.28513	0.653224	0.00706022	0.0871033
HeAn_C_9657	4.28175	0.804694	0.00708378	0.0872231
HeAn_C_1431	4.28168	0.660716	0.00708426	0.0872231
HeAn_S_27135	4.28133	0.740545	0.0070867	0.0872231
HeAn_S_33330	4.28119	1.51417	0.00708769	0.0872231
HeAn_C_5016	4.28044	0.546553	0.00709293	0.0872402
HeAn_C_12480	4.27869	0.426643	0.00710518	0.0873106
HeAn_S_24923	4.2782	0.49329	0.00710861	0.0873163
HeAn_S_39571	4.278	0.568095	0.00711	0.0873163
HeAn_S_34918	4.27637	1.39562	0.00712147	0.08736
HeAn_S_37095	4.27632	0.842744	0.00712183	0.08736
HeAn_C_7101	4.2755	1.04057	0.00712761	0.08736
HeAn_C_5465	4.27508	0.961545	0.00713056	0.08736
HeAn_C_12439	4.27479	0.589772	0.00713259	0.08736
HeAn_S_22714	4.27471	0.81875	0.00713316	0.08736
HeAn_C_6284	4.26962	0.861002	0.0071691	0.0876396
HeAn_S_25714	4.26683	1.18346	0.00718894	0.0877538
HeAn_S_37721	4.26665	2.51022	0.00719019	0.0877538
HeAn_S_17601	4.26505	2.92365	0.00720163	0.0877984
HeAn_N_41222	4.26477	1.54391	0.00720358	0.0877984
HeAn_C_1711	4.26472	0.514711	0.00720399	0.0877984
HeAn_S_17656	4.26343	1.08175	0.00721317	0.0878047
HeAn_S_38862	4.26341	1.4302	0.00721326	0.0878047
HeAn_S_36313	4.26264	0.794351	0.0072188	0.0878188
HeAn_C_2515	4.26145	2.43729	0.00722727	0.0878684
HeAn_C_1656	4.26092	0.427618	0.00723112	0.0878684
HeAn_C_1197	4.26046	0.554998	0.00723438	0.0878684
HeAn_C_3803	4.26023	1.76412	0.00723602	0.0878684
HeAn_S_15034	4.25961	0.58821	0.0072405	0.0878963
HeAn_C_7221	4.25838	0.523533	0.00724931	0.0879216
HeAn_C_7226	4.25809	0.607272	0.00725136	0.0879216
HeAn_S_28606	4.25746	1.97899	0.00725586	0.0879496
HeAn_C_6116	4.25669	1.05525	0.0072614	0.0879902
HeAn_S_20529	4.25604	0.507551	0.00726613	0.0880209
HeAn_C_10545	4.25532	0.672424	0.00727132	0.0880305
HeAn_C_3811	4.25346	1.03442	0.00728472	0.0881099
HeAn_C_9933	4.25266	0.695457	0.00729049	0.0881099
HeAn_S_21247	4.25231	1.22883	0.00729298	0.0881099
HeAn_S_23881	4.2522	0.800353	0.00729377	0.0881099
[truncated: 38,111 more rows]
